# Supplementary material for: The influence of digital professional development and professional learning communities in the relationship between school digital preparedness and digital instructional integration
Source: PLoS One. 2025 Jul 28;20(7):e0328883. doi: 10.1371/journal.pone.0328883 (PMC12303314; doi:10.1371/journal.pone.0328883)
Supplement: S1 File — (ZIP) [file pone.0328883.s001.zip]

Archive with 5 entries (4 files):
- Data/
- Data/Data on teachers.xlsx
- __MACOSX/Data/._Data on teachers.xlsx
- Data/Data on Headteacher.xlsx
- __MACOSX/Data/._Data on Headteacher.xlsx
