# Supplementary material for: The influence of digital professional development and professional learning communities in the relationship between school digital preparedness and digital instructional integration
Source: PLoS One. 2025 Jul 28;20(7):e0328883. doi: 10.1371/journal.pone.0328883 (PMC12303314; doi:10.1371/journal.pone.0328883)
Supplement: S1 File — (ZIP) [file pone.0328883.s001.zip › Data/Data on teachers.xlsx]

## Sheet: For teachers
Section one. Demographics	This section seeks to gather information on your background.	1. Are you female or male?	2. How old are you? (Please specify)	3. What is your highest academic qualification?	4. What is your employment status in this school?	How many years of teaching experience do you have?	6. Which of the following subjects do you currently teach?	6. Which of the following subjects do you currently teach? /Mathematics	6. Which of the following subjects do you currently teach? /Science	6. Which of the following subjects do you currently teach? /ICT	6. Which of the following subjects do you currently teach? /Technology	6. Which of the following subjects do you currently teach? / Engineering	6. Which of the following subjects do you currently teach? /Technical /Vocational skills	Section Two: This section is about your professional and teaching practices including your integration of digital technologies in teaching and learning.	1. This school year, how often did you do the following activities?	Use <digital resources> to design tasks	Use <digital resources> to explore new teaching methods	Use <digital resources> to enable student collaboration	Use <digital resources> to provide feedback to students	Use <digital resources> to provide access to instructional material for students who cannot physically attend class	Use <digital resources> to communicate with parents or guardians	Use online tools or computer-based testing to assess students’ learning	2. How often did you use the following tools in your teaching this school year?	Tutorial software or practice programs	Digital learning games	Spreadsheets (e.g. <Microsoft Excel®>)	Ipads, phones	Concept mapping software (e.g. <Inspiration®>, <Webspiration®>)	Data logging and monitoring tools	Simulations and modelling software	Social media (e.g. <Facebook®>, <Twitter>)	Communication software (e.g. email, blogs)	Computer-based information resources (e.g. websites, wikis, encyclopaedia)	Interactive digital learning resources (e.g. instructional content, quizzes)	Graphing or drawing software	E-portfolios	3. On average, how often do you do the following in this school?	Exchange teaching materials with colleagues	Discuss with colleagues about emerging educational technologies	Engage in discussions about the learning development of specific students	Work with other teachers in my school to ensure common standards in evaluations for assessing student progress	Attend team conferences	Use <digital resources> to share ideas or resources with colleagues	Take part in professional communities of practice online	During the last 12 months, did you participate in any of the following activities?	Listening to or watching recorded seminars or online courses (e.g. <MOOCs>) about the use of <digital resources> for teaching	Workshops on how to utilize digital AI for teaching	Courses, workshops or in-service training on using <digital resources> to solve real-world problems (e.g. measuring the height of a building, finding directions on a map)	Professional development programs on evaluating the credibility of digital information
		Male	34	Masters’ degree	a) Permanent employment	a) 1-10 years	ICT Technology	0	0	1	1	0	0			Every day or almost every day	About once or twice a week	About once or twice a week	Every day or almost every day	About once or twice a week	About once or twice a week	About once or twice a week		In some lessons	In some lessons	In some lessons	In most lessons	In some lessons	In some lessons	In some lessons	In most lessons	In most lessons	In most lessons	In most lessons	In some lessons	Never		Once a week or more	Once a week or more	Once a week or more	1-3 times a month	Once a week or more	Once a week or more	Once a week or more		Yes	Yes	Yes	Yes
		Male	39	Diploma	a) Permanent employment	a) 1-10 years	Science	0	1	0	0	0	0			Never or almost never	Never or almost never	Never or almost never	Never or almost never	Never or almost never	Never or almost never	Never or almost never		Never	Never	In some lessons	Never	Never	Never	Never	Never	In some lessons	Never	Never	Never	Never		Never Once a year or less	2-4 times a year	2-4 times a year	2-4 times a year	2-4 times a year	2-4 times a year	2-4 times a year		Yes	Yes	Yes	Yes
		Female	41	Bachelor’s degree	a) Permanent employment	b) 11-20 years	Technical /Vocational skills	0	0	0	0	0	1			About once or twice a week	About once or twice a week	About once or twice a week	About once or twice a month	About once or twice a month	About once or twice a year	About once or twice a month		In some lessons	In some lessons	In every or almost every lesson	In every or almost every lesson	Never	Never	In some lessons	In some lessons	In some lessons	In every or almost every lesson	In every or almost every lesson	In some lessons	In some lessons		Once a week or more	1-3 times a month	1-3 times a month	1-3 times a month	5-10 times a year	Once a week or more	1-3 times a month		No	No	No	Yes
		Male	32	Bachelor’s degree	b) Short term contract (e.g. NABCO, Youth Employment, National Service etc.)	a) 1-10 years	ICT	0	0	1	0	0	0			About once or twice a week	About once or twice a year	About once or twice a month	About once or twice a year	About once or twice a month	About once or twice a month	Every day or almost every day		In every or almost every lesson	In every or almost every lesson	In some lessons	In some lessons	In every or almost every lesson	In some lessons	In some lessons	In every or almost every lesson	In every or almost every lesson	In some lessons	In some lessons	In some lessons	In most lessons		5-10 times a year	2-4 times a year	1-3 times a month	1-3 times a month	2-4 times a year	1-3 times a month	5-10 times a year		Yes	Yes	No	Yes
		Female	30	Masters’ degree	a) Permanent employment	b) 11-20 years	Mathematics ICT	1	0	1	0	0	0			About once or twice a month	About once or twice a month	About once or twice a month	About once or twice a month	About once or twice a month	About once or twice a month	About once or twice a week		In every or almost every lesson	Never	Never	In some lessons	In some lessons	In some lessons	In some lessons	In every or almost every lesson		In every or almost every lesson	In every or almost every lesson	In every or almost every lesson	In every or almost every lesson		1-3 times a month		5-10 times a year	1-3 times a month		5-10 times a year	Once a week or more		Yes	Yes	Yes	Yes
		Female	30	Bachelor’s degree	b) Short term contract (e.g. NABCO, Youth Employment, National Service etc.)	a) 1-10 years	ICT Technology	0	0	1	1	0	0			About once or twice a month	About once or twice a year	About once or twice a month	About once or twice a week	About once or twice a year	About once or twice a month	About once or twice a week		In some lessons	In most lessons	In some lessons	In every or almost every lesson	Never	Never	Never	In every or almost every lesson	Never	In some lessons	In some lessons	Never	Never		5-10 times a year	2-4 times a year	1-3 times a month	1-3 times a month	2-4 times a year	Once a week or more	5-10 times a year		Yes	No	Yes	No
		Male	34	Bachelor’s degree	a) Permanent employment	a) 1-10 years	ICT Technical /Vocational skills	0	0	1	0	0	1			About once or twice a month	About once or twice a year	Every day or almost every day	About once or twice a week	About once or twice a week	About once or twice a week	About once or twice a week		In every or almost every lesson	In some lessons	In some lessons	In some lessons	In every or almost every lesson	In every or almost every lesson	Never	In some lessons	In some lessons	In some lessons	In most lessons	In some lessons	Never		1-3 times a month	1-3 times a month	1-3 times a month	Once a week or more	1-3 times a month	1-3 times a month	Once a week or more		Yes	Yes	No	No
		Male	45	Masters’ degree	a) Permanent employment	b) 11-20 years	Mathematics	1	0	0	0	0	0			About once or twice a week	About once or twice a month	About once or twice a year	About once or twice a month	About once or twice a month	Every day or almost every day	About once or twice a year		In some lessons	Never	In some lessons	In some lessons	Never	Never	In some lessons	In some lessons	In some lessons	Never	In most lessons	In some lessons	In most lessons		Once a week or more	Once a week or more	1-3 times a month	Once a week or more	Once a week or more	Once a week or more	Once a week or more		Yes	Yes	No	No
		Male	45	Bachelor’s degree	b) Short term contract (e.g. NABCO, Youth Employment, National Service etc.)	a) 1-10 years	Technology Technical /Vocational skills	0	0	0	1	0	1			Every day or almost every day	About once or twice a week	Every day or almost every day	About once or twice a week	Every day or almost every day	Every day or almost every day	Every day or almost every day		In some lessons	In some lessons	In some lessons	In every or almost every lesson	In some lessons	Never	Never	In some lessons	In some lessons	In some lessons	In some lessons	Never	Never		Once a week or more	Once a week or more	1-3 times a month	Once a week or more	Once a week or more	Once a week or more	1-3 times a month		Yes	No	Yes	No
		Male	33	Masters’ degree	a) Permanent employment	b) 11-20 years	Science Engineering	0	1	0	0	1	0			About once or twice a month	About once or twice a month	About once or twice a year	About once or twice a year	About once or twice a month	About once or twice a week	About once or twice a month		In every or almost every lesson	In most lessons	In some lessons	In some lessons	In some lessons	Never	In some lessons	In some lessons	In every or almost every lesson	In some lessons	In some lessons	In some lessons	In some lessons		Once a week or more	Once a week or more	Once a week or more	Once a week or more	1-3 times a month	5-10 times a year	5-10 times a year		Yes	No	Yes	Yes
		Female	25	Bachelor’s degree	b) Short term contract (e.g. NABCO, Youth Employment, National Service etc.)	a) 1-10 years	Mathematics	1	0	0	0	0	0			About once or twice a week	About once or twice a week	About once or twice a week	About once or twice a week	About once or twice a week	About once or twice a week	About once or twice a week		In some lessons	In some lessons	In some lessons	In some lessons	In some lessons	In some lessons	In some lessons	In some lessons	In some lessons	In some lessons	In some lessons	In some lessons	In some lessons		Once a week or more	Once a week or more	Once a week or more	Once a week or more	2-4 times a year	Once a week or more	Once a week or more		Yes	No	No	Yes
		Female	29	Bachelor’s degree	a) Permanent employment	a) 1-10 years	ICT	0	0	1	0	0	0			About once or twice a week	About once or twice a month	About once or twice a week	About once or twice a week	About once or twice a year	About once or twice a month	About once or twice a year		In some lessons	In some lessons	Never	In some lessons	In some lessons	Never	In some lessons	In some lessons	In some lessons	In some lessons	In some lessons	Never	In some lessons		2-4 times a year	2-4 times a year	1-3 times a month	1-3 times a month	1-3 times a month	5-10 times a year	2-4 times a year		Yes	No	Yes	No
		Female	33	Masters’ degree	a) Permanent employment	a) 1-10 years	Science Technical /Vocational skills	0	1	0	0	0	1			About once or twice a week	About once or twice a week	About once or twice a week	About once or twice a week	About once or twice a week	About once or twice a year	About once or twice a year		In some lessons	In some lessons	In some lessons	In most lessons	Never	In some lessons	Never	In some lessons	In some lessons	In most lessons	In most lessons	Never	In some lessons		Once a week or more	1-3 times a month	5-10 times a year	2-4 times a year	5-10 times a year	1-3 times a month	5-10 times a year		No	No	Yes	No
		Male	47	Masters’ degree	a) Permanent employment	b) 11-20 years	ICT Engineering	0	0	1	0	1	0			About once or twice a week	About once or twice a week	About once or twice a week	Every day or almost every day	About once or twice a week	About once or twice a month	About once or twice a month		In some lessons	Never	In every or almost every lesson	In most lessons	Never	In some lessons	In some lessons	In some lessons	Never	In most lessons	In most lessons	Never	Never		Once a week or more	Once a week or more	Once a week or more	1-3 times a month	5-10 times a year	5-10 times a year	5-10 times a year		Yes	No	Yes	No
		Female	36	Bachelor’s degree	a) Permanent employment	a) 1-10 years	ICT	0	0	1	0	0	0			About once or twice a week	About once or twice a week	About once or twice a week	About once or twice a week	About once or twice a week	About once or twice a month	Never or almost never		In some lessons	Never	Never	Never	Never	Never	Never	Never	Never	In some lessons	Never	In some lessons	Never		2-4 times a year	Once a week or more	Never Once a year or less	Once a week or more	Once a week or more	Once a week or more	Once a week or more		No	No	No	No
		Male	47	Bachelor’s degree	a) Permanent employment	c) 21-30years	Science Technical /Vocational skills	0	1	0	0	0	1			About once or twice a year	About once or twice a week	About once or twice a year	About once or twice a month	About once or twice a year	About once or twice a year	About once or twice a month		In every or almost every lesson	In every or almost every lesson		In every or almost every lesson	In some lessons	In most lessons		In every or almost every lesson	In some lessons	In some lessons	In some lessons	Never	Never		Once a week or more	Once a week or more	Once a week or more	Once a week or more	Once a week or more	1-3 times a month	5-10 times a year		Yes	Yes	Yes	No
		Male		Diploma	a) Permanent employment	a) 1-10 years	ICT	0	0	1	0	0	0			Every day or almost every day	Every day or almost every day	Every day or almost every day	Every day or almost every day	Every day or almost every day	Every day or almost every day	Every day or almost every day		In some lessons	In some lessons	In some lessons	In some lessons	In some lessons	In every or almost every lesson	In some lessons	Never	In some lessons	In some lessons	In some lessons	In some lessons	In some lessons		Never Once a year or less	Once a week or more	Once a week or more	Once a week or more	1-3 times a month	Once a week or more	Once a week or more		Yes	Yes	Yes	Yes
		Female	41	Bachelor’s degree	a) Permanent employment	a) 1-10 years										About once or twice a year	About once or twice a month	About once or twice a year	About once or twice a month	Never or almost never	Every day or almost every day	Never or almost never		Never	Never	In some lessons	In most lessons	Never	Never	Never	In every or almost every lesson	In some lessons	Never	Never	Never	Never		2-4 times a year	2-4 times a year	1-3 times a month	Once a week or more	5-10 times a year	1-3 times a month	Once a week or more		No	Yes	Yes	Yes
		Male	36	Masters’ degree	a) Permanent employment	b) 11-20 years	Science ICT	0	1	1	0	0	0			About once or twice a month	About once or twice a week	About once or twice a week	About once or twice a week	About once or twice a month	About once or twice a month	Every day or almost every day		In every or almost every lesson	In every or almost every lesson	In every or almost every lesson	In every or almost every lesson	In some lessons	In most lessons	In most lessons	In every or almost every lesson	In some lessons	In some lessons	In most lessons	In every or almost every lesson	In most lessons		1-3 times a month	Once a week or more	Once a week or more	1-3 times a month	1-3 times a month	Once a week or more	1-3 times a month		Yes	Yes	Yes	Yes
		Male	43	Masters’ degree	a) Permanent employment	a) 1-10 years	Technology Engineering	0	0	0	1	1	0			About once or twice a week	About once or twice a month	About once or twice a week	About once or twice a week	About once or twice a month	About once or twice a year	About once or twice a week		In most lessons	In every or almost every lesson	In most lessons	In most lessons	In every or almost every lesson	In most lessons	In every or almost every lesson	In every or almost every lesson	In every or almost every lesson	In some lessons	In some lessons	In some lessons	In some lessons		1-3 times a month	1-3 times a month	1-3 times a month	1-3 times a month	1-3 times a month	2-4 times a year	1-3 times a month		No	Yes	No	No
		Male	28	Bachelor’s degree	b) Short term contract (e.g. NABCO, Youth Employment, National Service etc.)	a) 1-10 years	Science Engineering	0	1	0	0	1	0			About once or twice a week	About once or twice a week	About once or twice a week	About once or twice a week	About once or twice a week	About once or twice a week	About once or twice a week		In every or almost every lesson	In most lessons	In most lessons	In most lessons	In every or almost every lesson	In every or almost every lesson	In most lessons	In most lessons	In most lessons	In every or almost every lesson	In most lessons	In most lessons	In every or almost every lesson		1-3 times a month	1-3 times a month	1-3 times a month	1-3 times a month	1-3 times a month	1-3 times a month	Once a week or more		No	Yes	Yes	No
		Male	48	Bachelor’s degree	a) Permanent employment	b) 11-20 years	Mathematics Technical /Vocational skills	1	0	0	0	0	1			About once or twice a week	About once or twice a year	About once or twice a year	About once or twice a month	About once or twice a week	About once or twice a year	About once or twice a year		In some lessons	In most lessons	In most lessons	In every or almost every lesson	In most lessons	In every or almost every lesson	In every or almost every lesson	In every or almost every lesson		In every or almost every lesson	In every or almost every lesson	In every or almost every lesson	In most lessons		1-3 times a month	1-3 times a month	Once a week or more	2-4 times a year	5-10 times a year	1-3 times a month	2-4 times a year		No	Yes	No	Yes
		Male	45	Bachelor’s degree	a) Permanent employment	a) 1-10 years	Technology Engineering	0	0	0	1	1	0			Every day or almost every day	Every day or almost every day	About once or twice a week	About once or twice a week	About once or twice a week	Every day or almost every day	Every day or almost every day		In every or almost every lesson	In every or almost every lesson	In most lessons	In every or almost every lesson	In most lessons	Never	Never	In some lessons	In some lessons	In every or almost every lesson	In every or almost every lesson	Never	Never		1-3 times a month	1-3 times a month	1-3 times a month	1-3 times a month	1-3 times a month	Once a week or more	Once a week or more		Yes	No	Yes	Yes
		Male	27	Bachelor’s degree	b) Short term contract (e.g. NABCO, Youth Employment, National Service etc.)	a) 1-10 years	Mathematics Science	1	1	0	0	0	0			Every day or almost every day	About once or twice a week	Every day or almost every day	About once or twice a week	About once or twice a week	Every day or almost every day	About once or twice a week		In every or almost every lesson	In every or almost every lesson	In some lessons	In some lessons	Never	Never	Never	In every or almost every lesson	In some lessons	In some lessons	In some lessons	Never	Never		1-3 times a month	1-3 times a month	1-3 times a month	1-3 times a month	1-3 times a month	Once a week or more	1-3 times a month		No	Yes	Yes	Yes
		Male	29	Bachelor’s degree	a) Permanent employment	a) 1-10 years	ICT	0	0	1	0	0	0			About once or twice a month	About once or twice a week	About once or twice a week	About once or twice a week	Every day or almost every day	About once or twice a month	About once or twice a week		In some lessons	In some lessons	In most lessons	In some lessons	Never	Never	Never	In some lessons	In some lessons	In most lessons	In some lessons	Never	In some lessons		Never Once a year or less	1-3 times a month	1-3 times a month	Never Once a year or less	Never Once a year or less	2-4 times a year	2-4 times a year		Yes	Yes	Yes	Yes
		Male	34	Bachelor’s degree	a) Permanent employment	a) 1-10 years	Science Technical /Vocational skills	0	1	0	0	0	1			About once or twice a week	About once or twice a week	About once or twice a month	About once or twice a year	About once or twice a year	Never or almost never	Never or almost never		In every or almost every lesson	Never	In some lessons	In every or almost every lesson	In some lessons	Never	In some lessons	In some lessons	In every or almost every lesson	In every or almost every lesson	In every or almost every lesson	In some lessons	In some lessons		1-3 times a month	1-3 times a month	Once a week or more	2-4 times a year	2-4 times a year	Once a week or more	5-10 times a year		No	No	Yes	No
		Male	35	Bachelor’s degree	a) Permanent employment	a) 1-10 years	Technology	0	0	0	1	0	0			About once or twice a week	About once or twice a week	Every day or almost every day	About once or twice a week	About once or twice a week	About once or twice a week	About once or twice a week		In some lessons	Never	In some lessons	Never	Never	In some lessons	In some lessons	In some lessons	In every or almost every lesson	In some lessons	In some lessons	In some lessons	In some lessons		5-10 times a year	1-3 times a month	1-3 times a month	1-3 times a month	5-10 times a year	1-3 times a month	Once a week or more		Yes	Yes	Yes	Yes
		Female	27	Diploma	b) Short term contract (e.g. NABCO, Youth Employment, National Service etc.)	a) 1-10 years	ICT	0	0	1	0	0	0			Never or almost never	Never or almost never	About once or twice a year	About once or twice a month	Every day or almost every day	About once or twice a week	About once or twice a year		In some lessons	In some lessons	In every or almost every lesson	In every or almost every lesson	In some lessons	In every or almost every lesson	In most lessons	In some lessons	In some lessons	In every or almost every lesson	In most lessons	In most lessons	In some lessons		5-10 times a year	1-3 times a month	5-10 times a year	Once a week or more	Once a week or more	Once a week or more	1-3 times a month		Yes	No	Yes	Yes
		Male	25	Other (please specify)	b) Short term contract (e.g. NABCO, Youth Employment, National Service etc.)	a) 1-10 years	Technology	0	0	0	1	0	0			Every day or almost every day	About once or twice a week	About once or twice a month	About once or twice a week	About once or twice a week	About once or twice a year	Every day or almost every day		In most lessons	In most lessons	In some lessons	In some lessons	In most lessons	Never	Never	In most lessons	In most lessons	In most lessons	In most lessons	Never	In some lessons		1-3 times a month	1-3 times a month	Once a week or more	Once a week or more	Once a week or more	Once a week or more	1-3 times a month		Yes	Yes	Yes	Yes
		Male	40	Masters’ degree	a) Permanent employment	a) 1-10 years	Engineering	0	0	0	0	1	0			About once or twice a week	About once or twice a week	About once or twice a month	About once or twice a week	About once or twice a month	About once or twice a week	About once or twice a week		In some lessons	In every or almost every lesson	In some lessons	In some lessons	In some lessons	Never	Never	In some lessons	In some lessons	In some lessons	In some lessons	Never	Never		2-4 times a year	1-3 times a month	5-10 times a year	5-10 times a year	Never Once a year or less	1-3 times a month	1-3 times a month		Yes	No	Yes	Yes
		Male	33	Masters’ degree	a) Permanent employment	a) 1-10 years	ICT	0	0	1	0	0	0			About once or twice a week	About once or twice a week	Every day or almost every day	About once or twice a year	About once or twice a week	About once or twice a week	Every day or almost every day		In some lessons	In some lessons	In some lessons	In some lessons	In every or almost every lesson	Never	In some lessons	In every or almost every lesson	In every or almost every lesson	In every or almost every lesson	In every or almost every lesson	In every or almost every lesson	In every or almost every lesson		1-3 times a month	Once a week or more	Once a week or more	Once a week or more	2-4 times a year	Once a week or more	Once a week or more		No	Yes	Yes	No
		Male	30	Bachelor’s degree	a) Permanent employment	a) 1-10 years	Science	0	1	0	0	0	0			Never or almost never	Never or almost never	Never or almost never	About once or twice a year	About once or twice a year	Never or almost never	Never or almost never		Never	Never	Never	Never	Never	In some lessons	In some lessons	In some lessons	In some lessons	In some lessons	In some lessons	In some lessons	In some lessons		2-4 times a year	2-4 times a year	Never Once a year or less	Never Once a year or less	Never Once a year or less	Never Once a year or less	2-4 times a year		Yes	No	No	No
		Female	32	Bachelor’s degree	b) Short term contract (e.g. NABCO, Youth Employment, National Service etc.)	a) 1-10 years	Technical /Vocational skills	0	0	0	0	0	1			About once or twice a year	About once or twice a year	About once or twice a year	About once or twice a year	About once or twice a year	About once or twice a year	About once or twice a year		In some lessons	In some lessons	In some lessons	Never	Never	Never		In some lessons	In some lessons	Never	In some lessons	Never	In some lessons		2-4 times a year	2-4 times a year	2-4 times a year	Never Once a year or less	2-4 times a year	2-4 times a year	Never Once a year or less		Yes	No	No	No
		Male	32	Bachelor’s degree	a) Permanent employment	a) 1-10 years	Mathematics	1	0	0	0	0	0			About once or twice a week	About once or twice a week	About once or twice a month	About once or twice a month	About once or twice a year	About once or twice a year	About once or twice a week		In some lessons	Never	In some lessons	In some lessons	Never	Never	In some lessons	In some lessons	In some lessons	In some lessons	In some lessons	Never	In some lessons		5-10 times a year	2-4 times a year	5-10 times a year	5-10 times a year	5-10 times a year	1-3 times a month	5-10 times a year		Yes	Yes	Yes	Yes
		Male	35	Bachelor’s degree	a) Permanent employment	a) 1-10 years	Science Technical /Vocational skills	0	1	0	0	0	1			About once or twice a week	About once or twice a week	Every day or almost every day	About once or twice a month	Every day or almost every day	About once or twice a year	About once or twice a week		In every or almost every lesson	In every or almost every lesson	In every or almost every lesson	In every or almost every lesson	In some lessons	In some lessons	In every or almost every lesson	In some lessons	In some lessons	In every or almost every lesson	In some lessons	In some lessons	In most lessons		1-3 times a month	Once a week or more	1-3 times a month	Once a week or more	Once a week or more	1-3 times a month	2-4 times a year		Yes	No	No	Yes
		Male	34	Masters’ degree	a) Permanent employment	a) 1-10 years	ICT Technology	0	0	1	1	0	0			Every day or almost every day	About once or twice a week	About once or twice a week	Every day or almost every day	About once or twice a week	About once or twice a week	About once or twice a week		In some lessons	In some lessons	In some lessons	In most lessons	In some lessons	In some lessons	In some lessons	In most lessons	In most lessons	In most lessons	In most lessons	In some lessons	Never		Once a week or more	Once a week or more	Once a week or more	1-3 times a month	Once a week or more	Once a week or more	Once a week or more		Yes	Yes	Yes	Yes
		Male	39	Diploma	a) Permanent employment	a) 1-10 years	Science	0	1	0	0	0	0			Never or almost never	Never or almost never	Never or almost never	Never or almost never	Never or almost never	Never or almost never	Never or almost never		Never	Never	In some lessons	Never	Never	Never	Never	Never	In some lessons	Never	Never	Never	Never		Never Once a year or less	2-4 times a year	2-4 times a year	2-4 times a year	2-4 times a year	2-4 times a year	2-4 times a year		Yes	Yes	Yes	Yes
		Female	41	Bachelor’s degree	a) Permanent employment	b) 11-20 years	Technical /Vocational skills	0	0	0	0	0	1			About once or twice a week	About once or twice a week	About once or twice a week	About once or twice a month	About once or twice a month	About once or twice a year	About once or twice a month		In some lessons	In some lessons	In every or almost every lesson	In every or almost every lesson	Never	Never	In some lessons	In some lessons	In some lessons	In every or almost every lesson	In every or almost every lesson	In some lessons	In some lessons		Once a week or more	1-3 times a month	1-3 times a month	1-3 times a month	5-10 times a year	Once a week or more	1-3 times a month		No	No	No	Yes
		Male	32	Bachelor’s degree	b) Short term contract (e.g. NABCO, Youth Employment, National Service etc.)	a) 1-10 years	ICT	0	0	1	0	0	0			About once or twice a week	About once or twice a year	About once or twice a month	About once or twice a year	About once or twice a month	About once or twice a month	Every day or almost every day		In every or almost every lesson	In every or almost every lesson	In some lessons	In some lessons	In every or almost every lesson	In some lessons	In some lessons	In every or almost every lesson	In every or almost every lesson	In some lessons	In some lessons	In some lessons	In most lessons		5-10 times a year	2-4 times a year	1-3 times a month	1-3 times a month	2-4 times a year	1-3 times a month	5-10 times a year		Yes	Yes	No	Yes
		Female	30	Masters’ degree	a) Permanent employment	b) 11-20 years	Mathematics ICT	1	0	1	0	0	0			About once or twice a month	About once or twice a month	About once or twice a month	About once or twice a month	About once or twice a month	About once or twice a month	About once or twice a week		In every or almost every lesson	Never	Never	In some lessons	In some lessons	In some lessons	In some lessons	In every or almost every lesson		In every or almost every lesson	In every or almost every lesson	In every or almost every lesson	In every or almost every lesson		1-3 times a month		5-10 times a year	1-3 times a month		5-10 times a year	Once a week or more		Yes	Yes	Yes	Yes
		Female	30	Bachelor’s degree	b) Short term contract (e.g. NABCO, Youth Employment, National Service etc.)	a) 1-10 years	ICT Technology	0	0	1	1	0	0			About once or twice a month	About once or twice a year	About once or twice a month	About once or twice a week	About once or twice a year	About once or twice a month	About once or twice a week		In some lessons	In most lessons	In some lessons	In every or almost every lesson	Never	Never	Never	In every or almost every lesson	Never	In some lessons	In some lessons	Never	Never		5-10 times a year	2-4 times a year	1-3 times a month	1-3 times a month	2-4 times a year	Once a week or more	5-10 times a year		Yes	No	Yes	No
		Male	34	Bachelor’s degree	a) Permanent employment	a) 1-10 years	ICT Technical /Vocational skills	0	0	1	0	0	1			About once or twice a month	About once or twice a year	Every day or almost every day	About once or twice a week	About once or twice a week	About once or twice a week	About once or twice a week		In every or almost every lesson	In some lessons	In some lessons	In some lessons	In every or almost every lesson	In every or almost every lesson	Never	In some lessons	In some lessons	In some lessons	In most lessons	In some lessons	Never		1-3 times a month	1-3 times a month	1-3 times a month	Once a week or more	1-3 times a month	1-3 times a month	Once a week or more		Yes	Yes	No	No
		Male	45	Masters’ degree	a) Permanent employment	b) 11-20 years	Mathematics	1	0	0	0	0	0			About once or twice a week	About once or twice a month	About once or twice a year	About once or twice a month	About once or twice a month	Every day or almost every day	About once or twice a year		In some lessons	Never	In some lessons	In some lessons	Never	Never	In some lessons	In some lessons	In some lessons	Never	In most lessons	In some lessons	In most lessons		Once a week or more	Once a week or more	1-3 times a month	Once a week or more	Once a week or more	Once a week or more	Once a week or more		Yes	Yes	No	No
		Male	45	Bachelor’s degree	b) Short term contract (e.g. NABCO, Youth Employment, National Service etc.)	a) 1-10 years	Technology Technical /Vocational skills	0	0	0	1	0	1			Every day or almost every day	About once or twice a week	Every day or almost every day	About once or twice a week	Every day or almost every day	Every day or almost every day	Every day or almost every day		In some lessons	In some lessons	In some lessons	In every or almost every lesson	In some lessons	Never	Never	In some lessons	In some lessons	In some lessons	In some lessons	Never	Never		Once a week or more	Once a week or more	1-3 times a month	Once a week or more	Once a week or more	Once a week or more	1-3 times a month		Yes	No	Yes	No
		Male	35	Bachelor’s degree	a) Permanent employment	a) 1-10 years	Technology	0	0	0	1	0	0			About once or twice a week	About once or twice a week	Every day or almost every day	About once or twice a week	About once or twice a week	About once or twice a week	About once or twice a week		In some lessons	Never	In some lessons	Never	Never	In some lessons	In some lessons	In some lessons	In every or almost every lesson	In some lessons	In some lessons	In some lessons	In some lessons		5-10 times a year	1-3 times a month	1-3 times a month	1-3 times a month	5-10 times a year	1-3 times a month	Once a week or more		Yes	Yes	Yes	Yes
		Female	27	Diploma	b) Short term contract (e.g. NABCO, Youth Employment, National Service etc.)	a) 1-10 years	ICT	0	0	1	0	0	0			Never or almost never	Never or almost never	About once or twice a year	About once or twice a month	Every day or almost every day	About once or twice a week	About once or twice a year		In some lessons	In some lessons	In every or almost every lesson	In every or almost every lesson	In some lessons	In every or almost every lesson	In most lessons	In some lessons	In some lessons	In every or almost every lesson	In most lessons	In most lessons	In some lessons		5-10 times a year	1-3 times a month	5-10 times a year	Once a week or more	Once a week or more	Once a week or more	1-3 times a month		Yes	No	Yes	Yes
		Male	25	Other (please specify)	b) Short term contract (e.g. NABCO, Youth Employment, National Service etc.)	a) 1-10 years	Technology	0	0	0	1	0	0			Every day or almost every day	About once or twice a week	About once or twice a month	About once or twice a week	About once or twice a week	About once or twice a year	Every day or almost every day		In most lessons	In most lessons	In some lessons	In some lessons	In most lessons	Never	Never	In most lessons	In most lessons	In most lessons	In most lessons	Never	In some lessons		1-3 times a month	1-3 times a month	Once a week or more	Once a week or more	Once a week or more	Once a week or more	1-3 times a month		Yes	Yes	Yes	Yes
		Male	40	Masters’ degree	a) Permanent employment	a) 1-10 years	Engineering	0	0	0	0	1	0			About once or twice a week	About once or twice a week	About once or twice a month	About once or twice a week	About once or twice a month	About once or twice a week	About once or twice a week		In some lessons	In every or almost every lesson	In some lessons	In some lessons	In some lessons	Never	Never	In some lessons	In some lessons	In some lessons	In some lessons	Never	Never		2-4 times a year	1-3 times a month	5-10 times a year	5-10 times a year	Never Once a year or less	1-3 times a month	1-3 times a month		Yes	No	Yes	Yes
		Male	33	Masters’ degree	a) Permanent employment	a) 1-10 years	ICT	0	0	1	0	0	0			About once or twice a week	About once or twice a week	Every day or almost every day	About once or twice a year	About once or twice a week	About once or twice a week	Every day or almost every day		In some lessons	In some lessons	In some lessons	In some lessons	In every or almost every lesson	Never	In some lessons	In every or almost every lesson	In every or almost every lesson	In every or almost every lesson	In every or almost every lesson	In every or almost every lesson	In every or almost every lesson		1-3 times a month	Once a week or more	Once a week or more	Once a week or more	2-4 times a year	Once a week or more	Once a week or more		No	Yes	Yes	No
		Male	30	Bachelor’s degree	a) Permanent employment	a) 1-10 years	Science	0	1	0	0	0	0			Never or almost never	Never or almost never	Never or almost never	About once or twice a year	About once or twice a year	Never or almost never	Never or almost never		Never	Never	Never	Never	Never	In some lessons	In some lessons	In some lessons	In some lessons	In some lessons	In some lessons	In some lessons	In some lessons		2-4 times a year	2-4 times a year	Never Once a year or less	Never Once a year or less	Never Once a year or less	Never Once a year or less	2-4 times a year		Yes	No	No	No
		Female	32	Bachelor’s degree	b) Short term contract (e.g. NABCO, Youth Employment, National Service etc.)	a) 1-10 years	Technical /Vocational skills	0	0	0	0	0	1			About once or twice a year	About once or twice a year	About once or twice a year	About once or twice a year	About once or twice a year	About once or twice a year	About once or twice a year		In some lessons	In some lessons	In some lessons	Never	Never	Never		In some lessons	In some lessons	Never	In some lessons	Never	In some lessons		2-4 times a year	2-4 times a year	2-4 times a year	Never Once a year or less	2-4 times a year	2-4 times a year	Never Once a year or less		Yes	No	No	No
		Male	32	Bachelor’s degree	a) Permanent employment	a) 1-10 years	Mathematics	1	0	0	0	0	0			About once or twice a week	About once or twice a week	About once or twice a month	About once or twice a month	About once or twice a year	About once or twice a year	About once or twice a week		In some lessons	Never	In some lessons	In some lessons	Never	Never	In some lessons	In some lessons	In some lessons	In some lessons	In some lessons	Never	In some lessons		5-10 times a year	2-4 times a year	5-10 times a year	5-10 times a year	5-10 times a year	1-3 times a month	5-10 times a year		Yes	Yes	Yes	Yes
		Male	35	Bachelor’s degree	a) Permanent employment	a) 1-10 years	Science Technical /Vocational skills	0	1	0	0	0	1			About once or twice a week	About once or twice a week	Every day or almost every day	About once or twice a month	Every day or almost every day	About once or twice a year	About once or twice a week		In every or almost every lesson	In every or almost every lesson	In every or almost every lesson	In every or almost every lesson	In some lessons	In some lessons	In every or almost every lesson	In some lessons	In some lessons	In every or almost every lesson	In some lessons	In some lessons	In most lessons		1-3 times a month	Once a week or more	1-3 times a month	Once a week or more	Once a week or more	1-3 times a month	2-4 times a year		Yes	No	No	Yes
		Male	34	Masters’ degree	a) Permanent employment	a) 1-10 years	ICT Technology	0	0	1	1	0	0			Every day or almost every day	About once or twice a week	About once or twice a week	Every day or almost every day	About once or twice a week	About once or twice a week	About once or twice a week		In some lessons	In some lessons	In some lessons	In most lessons	In some lessons	In some lessons	In some lessons	In most lessons	In most lessons	In most lessons	In most lessons	In some lessons	Never		Once a week or more	Once a week or more	Once a week or more	1-3 times a month	Once a week or more	Once a week or more	Once a week or more		Yes	Yes	Yes	Yes
		Male	39	Diploma	a) Permanent employment	a) 1-10 years	Science	0	1	0	0	0	0			Never or almost never	Never or almost never	Never or almost never	Never or almost never	Never or almost never	Never or almost never	Never or almost never		Never	Never	In some lessons	Never	Never	Never	Never	Never	In some lessons	Never	Never	Never	Never		Never Once a year or less	2-4 times a year	2-4 times a year	2-4 times a year	2-4 times a year	2-4 times a year	2-4 times a year		Yes	Yes	Yes	Yes
		Female	41	Bachelor’s degree	a) Permanent employment	b) 11-20 years	Technical /Vocational skills	0	0	0	0	0	1			About once or twice a week	About once or twice a week	About once or twice a week	About once or twice a month	About once or twice a month	About once or twice a year	About once or twice a month		In some lessons	In some lessons	In every or almost every lesson	In every or almost every lesson	Never	Never	In some lessons	In some lessons	In some lessons	In every or almost every lesson	In every or almost every lesson	In some lessons	In some lessons		Once a week or more	1-3 times a month	1-3 times a month	1-3 times a month	5-10 times a year	Once a week or more	1-3 times a month		No	No	No	Yes
		Male	32	Bachelor’s degree	b) Short term contract (e.g. NABCO, Youth Employment, National Service etc.)	a) 1-10 years	ICT	0	0	1	0	0	0			About once or twice a week	About once or twice a year	About once or twice a month	About once or twice a year	About once or twice a month	About once or twice a month	Every day or almost every day		In every or almost every lesson	In every or almost every lesson	In some lessons	In some lessons	In every or almost every lesson	In some lessons	In some lessons	In every or almost every lesson	In every or almost every lesson	In some lessons	In some lessons	In some lessons	In most lessons		5-10 times a year	2-4 times a year	1-3 times a month	1-3 times a month	2-4 times a year	1-3 times a month	5-10 times a year		Yes	Yes	No	Yes
		Female	30	Masters’ degree	a) Permanent employment	b) 11-20 years	Mathematics ICT	1	0	1	0	0	0			About once or twice a month	About once or twice a month	About once or twice a month	About once or twice a month	About once or twice a month	About once or twice a month	About once or twice a week		In every or almost every lesson	Never	Never	In some lessons	In some lessons	In some lessons	In some lessons	In every or almost every lesson		In every or almost every lesson	In every or almost every lesson	In every or almost every lesson	In every or almost every lesson		1-3 times a month		5-10 times a year	1-3 times a month		5-10 times a year	Once a week or more		Yes	Yes	Yes	Yes
		Female	30	Bachelor’s degree	b) Short term contract (e.g. NABCO, Youth Employment, National Service etc.)	a) 1-10 years	ICT Technology	0	0	1	1	0	0			About once or twice a month	About once or twice a year	About once or twice a month	About once or twice a week	About once or twice a year	About once or twice a month	About once or twice a week		In some lessons	In most lessons	In some lessons	In every or almost every lesson	Never	Never	Never	In every or almost every lesson	Never	In some lessons	In some lessons	Never	Never		5-10 times a year	2-4 times a year	1-3 times a month	1-3 times a month	2-4 times a year	Once a week or more	5-10 times a year		Yes	No	Yes	No
		Male	39	Diploma	a) Permanent employment	a) 1-10 years	Science	0	1	0	0	0	0			Never or almost never	Never or almost never	Never or almost never	Never or almost never	Never or almost never	Never or almost never	Never or almost never		Never	Never	In some lessons	Never	Never	Never	Never	Never	In some lessons	Never	Never	Never	Never		Never Once a year or less	2-4 times a year	2-4 times a year	2-4 times a year	2-4 times a year	2-4 times a year	2-4 times a year		Yes	Yes	Yes	Yes
		Female	41	Bachelor’s degree	a) Permanent employment	b) 11-20 years	Technical /Vocational skills	0	0	0	0	0	1			About once or twice a week	About once or twice a week	About once or twice a week	About once or twice a month	About once or twice a month	About once or twice a year	About once or twice a month		In some lessons	In some lessons	In every or almost every lesson	In every or almost every lesson	Never	Never	In some lessons	In some lessons	In some lessons	In every or almost every lesson	In every or almost every lesson	In some lessons	In some lessons		Once a week or more	1-3 times a month	1-3 times a month	1-3 times a month	5-10 times a year	Once a week or more	1-3 times a month		No	No	No	Yes
		Male	32	Bachelor’s degree	b) Short term contract (e.g. NABCO, Youth Employment, National Service etc.)	a) 1-10 years	ICT	0	0	1	0	0	0			About once or twice a week	About once or twice a year	About once or twice a month	About once or twice a year	About once or twice a month	About once or twice a month	Every day or almost every day		In every or almost every lesson	In every or almost every lesson	In some lessons	In some lessons	In every or almost every lesson	In some lessons	In some lessons	In every or almost every lesson	In every or almost every lesson	In some lessons	In some lessons	In some lessons	In most lessons		5-10 times a year	2-4 times a year	1-3 times a month	1-3 times a month	2-4 times a year	1-3 times a month	5-10 times a year		Yes	Yes	No	Yes
		Female	30	Masters’ degree	a) Permanent employment	b) 11-20 years	Mathematics ICT	1	0	1	0	0	0			About once or twice a month	About once or twice a month	About once or twice a month	About once or twice a month	About once or twice a month	About once or twice a month	About once or twice a week		In every or almost every lesson	Never	Never	In some lessons	In some lessons	In some lessons	In some lessons	In every or almost every lesson		In every or almost every lesson	In every or almost every lesson	In every or almost every lesson	In every or almost every lesson		1-3 times a month		5-10 times a year	1-3 times a month		5-10 times a year	Once a week or more		Yes	Yes	Yes	Yes
		Female	30	Bachelor’s degree	b) Short term contract (e.g. NABCO, Youth Employment, National Service etc.)	a) 1-10 years	ICT Technology	0	0	1	1	0	0			About once or twice a month	About once or twice a year	About once or twice a month	About once or twice a week	About once or twice a year	About once or twice a month	About once or twice a week		In some lessons	In most lessons	In some lessons	In every or almost every lesson	Never	Never	Never	In every or almost every lesson	Never	In some lessons	In some lessons	Never	Never		5-10 times a year	2-4 times a year	1-3 times a month	1-3 times a month	2-4 times a year	Once a week or more	5-10 times a year		Yes	No	Yes	No
		Male	34	Bachelor’s degree	a) Permanent employment	a) 1-10 years	ICT Technical /Vocational skills	0	0	1	0	0	1			About once or twice a month	About once or twice a year	Every day or almost every day	About once or twice a week	About once or twice a week	About once or twice a week	About once or twice a week		In every or almost every lesson	In some lessons	In some lessons	In some lessons	In every or almost every lesson	In every or almost every lesson	Never	In some lessons	In some lessons	In some lessons	In most lessons	In some lessons	Never		1-3 times a month	1-3 times a month	1-3 times a month	Once a week or more	1-3 times a month	1-3 times a month	Once a week or more		Yes	Yes	No	No
		Male	45	Masters’ degree	a) Permanent employment	b) 11-20 years	Mathematics	1	0	0	0	0	0			About once or twice a week	About once or twice a month	About once or twice a year	About once or twice a month	About once or twice a month	Every day or almost every day	About once or twice a year		In some lessons	Never	In some lessons	In some lessons	Never	Never	In some lessons	In some lessons	In some lessons	Never	In most lessons	In some lessons	In most lessons		Once a week or more	Once a week or more	1-3 times a month	Once a week or more	Once a week or more	Once a week or more	Once a week or more		Yes	Yes	No	No
		Male	45	Bachelor’s degree	b) Short term contract (e.g. NABCO, Youth Employment, National Service etc.)	a) 1-10 years	Technology Technical /Vocational skills	0	0	0	1	0	1			Every day or almost every day	About once or twice a week	Every day or almost every day	About once or twice a week	Every day or almost every day	Every day or almost every day	Every day or almost every day		In some lessons	In some lessons	In some lessons	In every or almost every lesson	In some lessons	Never	Never	In some lessons	In some lessons	In some lessons	In some lessons	Never	Never		Once a week or more	Once a week or more	1-3 times a month	Once a week or more	Once a week or more	Once a week or more	1-3 times a month		Yes	No	Yes	No
		Male	27	Bachelor’s degree	b) Short term contract (e.g. NABCO, Youth Employment, National Service etc.)	a) 1-10 years	Mathematics Science	1	1	0	0	0	0			Every day or almost every day	About once or twice a week	Every day or almost every day	About once or twice a week	About once or twice a week	Every day or almost every day	About once or twice a week		In every or almost every lesson	In every or almost every lesson	In some lessons	In some lessons	Never	Never	Never	In every or almost every lesson	In some lessons	In some lessons	In some lessons	Never	Never		1-3 times a month	1-3 times a month	1-3 times a month	1-3 times a month	1-3 times a month	Once a week or more	1-3 times a month		No	Yes	Yes	Yes
		Male	29	Bachelor’s degree	a) Permanent employment	a) 1-10 years	ICT	0	0	1	0	0	0			About once or twice a month	About once or twice a week	About once or twice a week	About once or twice a week	Every day or almost every day	About once or twice a month	About once or twice a week		In some lessons	In some lessons	In most lessons	In some lessons	Never	Never	Never	In some lessons	In some lessons	In most lessons	In some lessons	Never	In some lessons		Never Once a year or less	1-3 times a month	1-3 times a month	Never Once a year or less	Never Once a year or less	2-4 times a year	2-4 times a year		Yes	Yes	Yes	Yes
		Male	34	Bachelor’s degree	a) Permanent employment	a) 1-10 years	Science Technical /Vocational skills	0	1	0	0	0	1			About once or twice a week	About once or twice a week	About once or twice a month	About once or twice a year	About once or twice a year	Never or almost never	Never or almost never		In every or almost every lesson	Never	In some lessons	In every or almost every lesson	In some lessons	Never	In some lessons	In some lessons	In every or almost every lesson	In every or almost every lesson	In every or almost every lesson	In some lessons	In some lessons		1-3 times a month	1-3 times a month	Once a week or more	2-4 times a year	2-4 times a year	Once a week or more	5-10 times a year		No	No	Yes	No
		Male	35	Bachelor’s degree	a) Permanent employment	a) 1-10 years	Technology	0	0	0	1	0	0			About once or twice a week	About once or twice a week	Every day or almost every day	About once or twice a week	About once or twice a week	About once or twice a week	About once or twice a week		In some lessons	Never	In some lessons	Never	Never	In some lessons	In some lessons	In some lessons	In every or almost every lesson	In some lessons	In some lessons	In some lessons	In some lessons		5-10 times a year	1-3 times a month	1-3 times a month	1-3 times a month	5-10 times a year	1-3 times a month	Once a week or more		Yes	Yes	Yes	Yes
		Female	27	Diploma	b) Short term contract (e.g. NABCO, Youth Employment, National Service etc.)	a) 1-10 years	ICT	0	0	1	0	0	0			Never or almost never	Never or almost never	About once or twice a year	About once or twice a month	Every day or almost every day	About once or twice a week	About once or twice a year		In some lessons	In some lessons	In every or almost every lesson	In every or almost every lesson	In some lessons	In every or almost every lesson	In most lessons	In some lessons	In some lessons	In every or almost every lesson	In most lessons	In most lessons	In some lessons		5-10 times a year	1-3 times a month	5-10 times a year	Once a week or more	Once a week or more	Once a week or more	1-3 times a month		Yes	No	Yes	Yes
		Male	25	Other (please specify)	b) Short term contract (e.g. NABCO, Youth Employment, National Service etc.)	a) 1-10 years	Technology	0	0	0	1	0	0			Every day or almost every day	About once or twice a week	About once or twice a month	About once or twice a week	About once or twice a week	About once or twice a year	Every day or almost every day		In most lessons	In most lessons	In some lessons	In some lessons	In most lessons	Never	Never	In most lessons	In most lessons	In most lessons	In most lessons	Never	In some lessons		1-3 times a month	1-3 times a month	Once a week or more	Once a week or more	Once a week or more	Once a week or more	1-3 times a month		Yes	Yes	Yes	Yes
		Male	40	Masters’ degree	a) Permanent employment	a) 1-10 years	Engineering	0	0	0	0	1	0			About once or twice a week	About once or twice a week	About once or twice a month	About once or twice a week	About once or twice a month	About once or twice a week	About once or twice a week		In some lessons	In every or almost every lesson	In some lessons	In some lessons	In some lessons	Never	Never	In some lessons	In some lessons	In some lessons	In some lessons	Never	Never		2-4 times a year	1-3 times a month	5-10 times a year	5-10 times a year	Never Once a year or less	1-3 times a month	1-3 times a month		Yes	No	Yes	Yes
		Male	33	Masters’ degree	a) Permanent employment	a) 1-10 years	ICT	0	0	1	0	0	0			About once or twice a week	About once or twice a week	Every day or almost every day	About once or twice a year	About once or twice a week	About once or twice a week	Every day or almost every day		In some lessons	In some lessons	In some lessons	In some lessons	In every or almost every lesson	Never	In some lessons	In every or almost every lesson	In every or almost every lesson	In every or almost every lesson	In every or almost every lesson	In every or almost every lesson	In every or almost every lesson		1-3 times a month	Once a week or more	Once a week or more	Once a week or more	2-4 times a year	Once a week or more	Once a week or more		No	Yes	Yes	No
		Male	30	Bachelor’s degree	a) Permanent employment	a) 1-10 years	Science	0	1	0	0	0	0			Never or almost never	Never or almost never	Never or almost never	About once or twice a year	About once or twice a year	Never or almost never	Never or almost never		Never	Never	Never	Never	Never	In some lessons	In some lessons	In some lessons	In some lessons	In some lessons	In some lessons	In some lessons	In some lessons		2-4 times a year	2-4 times a year	Never Once a year or less	Never Once a year or less	Never Once a year or less	Never Once a year or less	2-4 times a year		Yes	No	No	No
		Female	32	Bachelor’s degree	b) Short term contract (e.g. NABCO, Youth Employment, National Service etc.)	a) 1-10 years	Technical /Vocational skills	0	0	0	0	0	1			About once or twice a year	About once or twice a year	About once or twice a year	About once or twice a year	About once or twice a year	About once or twice a year	About once or twice a year		In some lessons	In some lessons	In some lessons	Never	Never	Never		In some lessons	In some lessons	Never	In some lessons	Never	In some lessons		2-4 times a year	2-4 times a year	2-4 times a year	Never Once a year or less	2-4 times a year	2-4 times a year	Never Once a year or less		Yes	No	No	No
		Male	32	Bachelor’s degree	a) Permanent employment	a) 1-10 years	Mathematics	1	0	0	0	0	0			About once or twice a week	About once or twice a week	About once or twice a month	About once or twice a month	About once or twice a year	About once or twice a year	About once or twice a week		In some lessons	Never	In some lessons	In some lessons	Never	Never	In some lessons	In some lessons	In some lessons	In some lessons	In some lessons	Never	In some lessons		5-10 times a year	2-4 times a year	5-10 times a year	5-10 times a year	5-10 times a year	1-3 times a month	5-10 times a year		Yes	Yes	Yes	Yes
		Male	35	Bachelor’s degree	a) Permanent employment	a) 1-10 years	Science Technical /Vocational skills	0	1	0	0	0	1			About once or twice a week	About once or twice a week	Every day or almost every day	About once or twice a month	Every day or almost every day	About once or twice a year	About once or twice a week		In every or almost every lesson	In every or almost every lesson	In every or almost every lesson	In every or almost every lesson	In some lessons	In some lessons	In every or almost every lesson	In some lessons	In some lessons	In every or almost every lesson	In some lessons	In some lessons	In most lessons		1-3 times a month	Once a week or more	1-3 times a month	Once a week or more	Once a week or more	1-3 times a month	2-4 times a year		Yes	No	No	Yes
		Male	35	Bachelor’s degree	a) Permanent employment	a) 1-10 years	Technology	0	0	0	1	0	0			About once or twice a week	About once or twice a week	Every day or almost every day	About once or twice a week	About once or twice a week	About once or twice a week	About once or twice a week		In some lessons	Never	In some lessons	Never	Never	In some lessons	In some lessons	In some lessons	In every or almost every lesson	In some lessons	In some lessons	In some lessons	In some lessons		5-10 times a year	1-3 times a month	1-3 times a month	1-3 times a month	5-10 times a year	1-3 times a month	Once a week or more		Yes	Yes	Yes	Yes
		Female	27	Diploma	b) Short term contract (e.g. NABCO, Youth Employment, National Service etc.)	a) 1-10 years	ICT	0	0	1	0	0	0			Never or almost never	Never or almost never	About once or twice a year	About once or twice a month	Every day or almost every day	About once or twice a week	About once or twice a year		In some lessons	In some lessons	In every or almost every lesson	In every or almost every lesson	In some lessons	In every or almost every lesson	In most lessons	In some lessons	In some lessons	In every or almost every lesson	In most lessons	In most lessons	In some lessons		5-10 times a year	1-3 times a month	5-10 times a year	Once a week or more	Once a week or more	Once a week or more	1-3 times a month		Yes	No	Yes	Yes
		Male	25	Other (please specify)	b) Short term contract (e.g. NABCO, Youth Employment, National Service etc.)	a) 1-10 years	Technology	0	0	0	1	0	0			Every day or almost every day	About once or twice a week	About once or twice a month	About once or twice a week	About once or twice a week	About once or twice a year	Every day or almost every day		In most lessons	In most lessons	In some lessons	In some lessons	In most lessons	Never	Never	In most lessons	In most lessons	In most lessons	In most lessons	Never	In some lessons		1-3 times a month	1-3 times a month	Once a week or more	Once a week or more	Once a week or more	Once a week or more	1-3 times a month		Yes	Yes	Yes	Yes
		Male	40	Masters’ degree	a) Permanent employment	a) 1-10 years	Engineering	0	0	0	0	1	0			About once or twice a week	About once or twice a week	About once or twice a month	About once or twice a week	About once or twice a month	About once or twice a week	About once or twice a week		In some lessons	In every or almost every lesson	In some lessons	In some lessons	In some lessons	Never	Never	In some lessons	In some lessons	In some lessons	In some lessons	Never	Never		2-4 times a year	1-3 times a month	5-10 times a year	5-10 times a year	Never Once a year or less	1-3 times a month	1-3 times a month		Yes	No	Yes	Yes
		Male	33	Masters’ degree	a) Permanent employment	a) 1-10 years	ICT	0	0	1	0	0	0			About once or twice a week	About once or twice a week	Every day or almost every day	About once or twice a year	About once or twice a week	About once or twice a week	Every day or almost every day		In some lessons	In some lessons	In some lessons	In some lessons	In every or almost every lesson	Never	In some lessons	In every or almost every lesson	In every or almost every lesson	In every or almost every lesson	In every or almost every lesson	In every or almost every lesson	In every or almost every lesson		1-3 times a month	Once a week or more	Once a week or more	Once a week or more	2-4 times a year	Once a week or more	Once a week or more		No	Yes	Yes	No
		Male	30	Bachelor’s degree	a) Permanent employment	a) 1-10 years	Science	0	1	0	0	0	0			Never or almost never	Never or almost never	Never or almost never	About once or twice a year	About once or twice a year	Never or almost never	Never or almost never		Never	Never	Never	Never	Never	In some lessons	In some lessons	In some lessons	In some lessons	In some lessons	In some lessons	In some lessons	In some lessons		2-4 times a year	2-4 times a year	Never Once a year or less	Never Once a year or less	Never Once a year or less	Never Once a year or less	2-4 times a year		Yes	No	No	No
		Female	32	Bachelor’s degree	b) Short term contract (e.g. NABCO, Youth Employment, National Service etc.)	a) 1-10 years	Technical /Vocational skills	0	0	0	0	0	1			About once or twice a year	About once or twice a year	About once or twice a year	About once or twice a year	About once or twice a year	About once or twice a year	About once or twice a year		In some lessons	In some lessons	In some lessons	Never	Never	Never		In some lessons	In some lessons	Never	In some lessons	Never	In some lessons		2-4 times a year	2-4 times a year	2-4 times a year	Never Once a year or less	2-4 times a year	2-4 times a year	Never Once a year or less		Yes	No	No	No
		Male	32	Bachelor’s degree	a) Permanent employment	a) 1-10 years	Mathematics	1	0	0	0	0	0			About once or twice a week	About once or twice a week	About once or twice a month	About once or twice a month	About once or twice a year	About once or twice a year	About once or twice a week		In some lessons	Never	In some lessons	In some lessons	Never	Never	In some lessons	In some lessons	In some lessons	In some lessons	In some lessons	Never	In some lessons		5-10 times a year	2-4 times a year	5-10 times a year	5-10 times a year	5-10 times a year	1-3 times a month	5-10 times a year		Yes	Yes	Yes	Yes
		Male	35	Bachelor’s degree	a) Permanent employment	a) 1-10 years	Science Technical /Vocational skills	0	1	0	0	0	1			About once or twice a week	About once or twice a week	Every day or almost every day	About once or twice a month	Every day or almost every day	About once or twice a year	About once or twice a week		In every or almost every lesson	In every or almost every lesson	In every or almost every lesson	In every or almost every lesson	In some lessons	In some lessons	In every or almost every lesson	In some lessons	In some lessons	In every or almost every lesson	In some lessons	In some lessons	In most lessons		1-3 times a month	Once a week or more	1-3 times a month	Once a week or more	Once a week or more	1-3 times a month	2-4 times a year		Yes	No	No	Yes
		Male	34	Masters’ degree	a) Permanent employment	a) 1-10 years	ICT Technology	0	0	1	1	0	0			Every day or almost every day	About once or twice a week	About once or twice a week	Every day or almost every day	About once or twice a week	About once or twice a week	About once or twice a week		In some lessons	In some lessons	In some lessons	In most lessons	In some lessons	In some lessons	In some lessons	In most lessons	In most lessons	In most lessons	In most lessons	In some lessons	Never		Once a week or more	Once a week or more	Once a week or more	1-3 times a month	Once a week or more	Once a week or more	Once a week or more		Yes	Yes	Yes	Yes
		Male	39	Diploma	a) Permanent employment	a) 1-10 years	Science	0	1	0	0	0	0			Never or almost never	Never or almost never	Never or almost never	Never or almost never	Never or almost never	Never or almost never	Never or almost never		Never	Never	In some lessons	Never	Never	Never	Never	Never	In some lessons	Never	Never	Never	Never		Never Once a year or less	2-4 times a year	2-4 times a year	2-4 times a year	2-4 times a year	2-4 times a year	2-4 times a year		Yes	Yes	Yes	Yes
		Female	41	Bachelor’s degree	a) Permanent employment	b) 11-20 years	Technical /Vocational skills	0	0	0	0	0	1			About once or twice a week	About once or twice a week	About once or twice a week	About once or twice a month	About once or twice a month	About once or twice a year	About once or twice a month		In some lessons	In some lessons	In every or almost every lesson	In every or almost every lesson	Never	Never	In some lessons	In some lessons	In some lessons	In every or almost every lesson	In every or almost every lesson	In some lessons	In some lessons		Once a week or more	1-3 times a month	1-3 times a month	1-3 times a month	5-10 times a year	Once a week or more	1-3 times a month		No	No	No	Yes
		Male	32	Bachelor’s degree	b) Short term contract (e.g. NABCO, Youth Employment, National Service etc.)	a) 1-10 years	ICT	0	0	1	0	0	0			About once or twice a week	About once or twice a year	About once or twice a month	About once or twice a year	About once or twice a month	About once or twice a month	Every day or almost every day		In every or almost every lesson	In every or almost every lesson	In some lessons	In some lessons	In every or almost every lesson	In some lessons	In some lessons	In every or almost every lesson	In every or almost every lesson	In some lessons	In some lessons	In some lessons	In most lessons		5-10 times a year	2-4 times a year	1-3 times a month	1-3 times a month	2-4 times a year	1-3 times a month	5-10 times a year		Yes	Yes	No	Yes
		Female	30	Masters’ degree	a) Permanent employment	b) 11-20 years	Mathematics ICT	1	0	1	0	0	0			About once or twice a month	About once or twice a month	About once or twice a month	About once or twice a month	About once or twice a month	About once or twice a month	About once or twice a week		In every or almost every lesson	Never	Never	In some lessons	In some lessons	In some lessons	In some lessons	In every or almost every lesson		In every or almost every lesson	In every or almost every lesson	In every or almost every lesson	In every or almost every lesson		1-3 times a month		5-10 times a year	1-3 times a month		5-10 times a year	Once a week or more		Yes	Yes	Yes	Yes
		Female	30	Bachelor’s degree	b) Short term contract (e.g. NABCO, Youth Employment, National Service etc.)	a) 1-10 years	ICT Technology	0	0	1	1	0	0			About once or twice a month	About once or twice a year	About once or twice a month	About once or twice a week	About once or twice a year	About once or twice a month	About once or twice a week		In some lessons	In most lessons	In some lessons	In every or almost every lesson	Never	Never	Never	In every or almost every lesson	Never	In some lessons	In some lessons	Never	Never		5-10 times a year	2-4 times a year	1-3 times a month	1-3 times a month	2-4 times a year	Once a week or more	5-10 times a year		Yes	No	Yes	No
		Female	29	Bachelor’s degree	a) Permanent employment	a) 1-10 years	ICT	0	0	1	0	0	0			About once or twice a week	About once or twice a month	About once or twice a week	About once or twice a week	About once or twice a year	About once or twice a month	About once or twice a year		In some lessons	In some lessons	Never	In some lessons	In some lessons	Never	In some lessons	In some lessons	In some lessons	In some lessons	In some lessons	Never	In some lessons		2-4 times a year	2-4 times a year	1-3 times a month	1-3 times a month	1-3 times a month	5-10 times a year	2-4 times a year		Yes	No	Yes	No
		Female	33	Masters’ degree	a) Permanent employment	a) 1-10 years	Science Technical /Vocational skills	0	1	0	0	0	1			About once or twice a week	About once or twice a week	About once or twice a week	About once or twice a week	About once or twice a week	About once or twice a year	About once or twice a year		In some lessons	In some lessons	In some lessons	In most lessons	Never	In some lessons	Never	In some lessons	In some lessons	In most lessons	In most lessons	Never	In some lessons		Once a week or more	1-3 times a month	5-10 times a year	2-4 times a year	5-10 times a year	1-3 times a month	5-10 times a year		No	No	Yes	No
		Male	47	Masters’ degree	a) Permanent employment	b) 11-20 years	ICT Engineering	0	0	1	0	1	0			About once or twice a week	About once or twice a week	About once or twice a week	Every day or almost every day	About once or twice a week	About once or twice a month	About once or twice a month		In some lessons	Never	In every or almost every lesson	In most lessons	Never	In some lessons	In some lessons	In some lessons	Never	In most lessons	In most lessons	Never	Never		Once a week or more	Once a week or more	Once a week or more	1-3 times a month	5-10 times a year	5-10 times a year	5-10 times a year		Yes	No	Yes	No
		Female	36	Bachelor’s degree	a) Permanent employment	a) 1-10 years	ICT	0	0	1	0	0	0			About once or twice a week	About once or twice a week	About once or twice a week	About once or twice a week	About once or twice a week	About once or twice a month	Never or almost never		In some lessons	Never	Never	Never	Never	Never	Never	Never	Never	In some lessons	Never	In some lessons	Never		2-4 times a year	Once a week or more	Never Once a year or less	Once a week or more	Once a week or more	Once a week or more	Once a week or more		No	No	No	No
		Male	47	Bachelor’s degree	a) Permanent employment	c) 21-30years	Science Technical /Vocational skills	0	1	0	0	0	1			About once or twice a year	About once or twice a week	About once or twice a year	About once or twice a month	About once or twice a year	About once or twice a year	About once or twice a month		In every or almost every lesson	In every or almost every lesson		In every or almost every lesson	In some lessons	In most lessons		In every or almost every lesson	In some lessons	In some lessons	In some lessons	Never	Never		Once a week or more	Once a week or more	Once a week or more	Once a week or more	Once a week or more	1-3 times a month	5-10 times a year		Yes	Yes	Yes	No
		Male		Diploma	a) Permanent employment	a) 1-10 years	ICT	0	0	1	0	0	0			Every day or almost every day	Every day or almost every day	Every day or almost every day	Every day or almost every day	Every day or almost every day	Every day or almost every day	Every day or almost every day		In some lessons	In some lessons	In some lessons	In some lessons	In some lessons	In every or almost every lesson	In some lessons	Never	In some lessons	In some lessons	In some lessons	In some lessons	In some lessons		Never Once a year or less	Once a week or more	Once a week or more	Once a week or more	1-3 times a month	Once a week or more	Once a week or more		Yes	Yes	Yes	Yes
		Female	41	Bachelor’s degree	a) Permanent employment	a) 1-10 years										About once or twice a year	About once or twice a month	About once or twice a year	About once or twice a month	Never or almost never	Every day or almost every day	Never or almost never		Never	Never	In some lessons	In most lessons	Never	Never	Never	In every or almost every lesson	In some lessons	Never	Never	Never	Never		2-4 times a year	2-4 times a year	1-3 times a month	Once a week or more	5-10 times a year	1-3 times a month	Once a week or more		No	Yes	Yes	Yes
		Male	36	Masters’ degree	a) Permanent employment	b) 11-20 years	Science ICT	0	1	1	0	0	0			About once or twice a month	About once or twice a week	About once or twice a week	About once or twice a week	About once or twice a month	About once or twice a month	Every day or almost every day		In every or almost every lesson	In every or almost every lesson	In every or almost every lesson	In every or almost every lesson	In some lessons	In most lessons	In most lessons	In every or almost every lesson	In some lessons	In some lessons	In most lessons	In every or almost every lesson	In most lessons		1-3 times a month	Once a week or more	Once a week or more	1-3 times a month	1-3 times a month	Once a week or more	1-3 times a month		Yes	Yes	Yes	Yes
		Male	43	Masters’ degree	a) Permanent employment	a) 1-10 years	Technology Engineering	0	0	0	1	1	0			About once or twice a week	About once or twice a month	About once or twice a week	About once or twice a week	About once or twice a month	About once or twice a year	About once or twice a week		In most lessons	In every or almost every lesson	In most lessons	In most lessons	In every or almost every lesson	In most lessons	In every or almost every lesson	In every or almost every lesson	In every or almost every lesson	In some lessons	In some lessons	In some lessons	In some lessons		1-3 times a month	1-3 times a month	1-3 times a month	1-3 times a month	1-3 times a month	2-4 times a year	1-3 times a month		No	Yes	No	No
		Male	28	Bachelor’s degree	b) Short term contract (e.g. NABCO, Youth Employment, National Service etc.)	a) 1-10 years	Science Engineering	0	1	0	0	1	0			About once or twice a week	About once or twice a week	About once or twice a week	About once or twice a week	About once or twice a week	About once or twice a week	About once or twice a week		In every or almost every lesson	In most lessons	In most lessons	In most lessons	In every or almost every lesson	In every or almost every lesson	In most lessons	In most lessons	In most lessons	In every or almost every lesson	In most lessons	In most lessons	In every or almost every lesson		1-3 times a month	1-3 times a month	1-3 times a month	1-3 times a month	1-3 times a month	1-3 times a month	Once a week or more		No	Yes	Yes	No
		Male	48	Bachelor’s degree	a) Permanent employment	b) 11-20 years	Mathematics Technical /Vocational skills	1	0	0	0	0	1			About once or twice a week	About once or twice a year	About once or twice a year	About once or twice a month	About once or twice a week	About once or twice a year	About once or twice a year		In some lessons	In most lessons	In most lessons	In every or almost every lesson	In most lessons	In every or almost every lesson	In every or almost every lesson	In every or almost every lesson		In every or almost every lesson	In every or almost every lesson	In every or almost every lesson	In most lessons		1-3 times a month	1-3 times a month	Once a week or more	2-4 times a year	5-10 times a year	1-3 times a month	2-4 times a year		No	Yes	No	Yes
		Male	45	Bachelor’s degree	a) Permanent employment	a) 1-10 years	Technology Engineering	0	0	0	1	1	0			Every day or almost every day	Every day or almost every day	About once or twice a week	About once or twice a week	About once or twice a week	Every day or almost every day	Every day or almost every day		In every or almost every lesson	In every or almost every lesson	In most lessons	In every or almost every lesson	In most lessons	Never	Never	In some lessons	In some lessons	In every or almost every lesson	In every or almost every lesson	Never	Never		1-3 times a month	1-3 times a month	1-3 times a month	1-3 times a month	1-3 times a month	Once a week or more	Once a week or more		Yes	No	Yes	Yes
		Male	27	Bachelor’s degree	b) Short term contract (e.g. NABCO, Youth Employment, National Service etc.)	a) 1-10 years	Mathematics Science	1	1	0	0	0	0			Every day or almost every day	About once or twice a week	Every day or almost every day	About once or twice a week	About once or twice a week	Every day or almost every day	About once or twice a week		In every or almost every lesson	In every or almost every lesson	In some lessons	In some lessons	Never	Never	Never	In every or almost every lesson	In some lessons	In some lessons	In some lessons	Never	Never		1-3 times a month	1-3 times a month	1-3 times a month	1-3 times a month	1-3 times a month	Once a week or more	1-3 times a month		No	Yes	Yes	Yes
		Male	29	Bachelor’s degree	a) Permanent employment	a) 1-10 years	ICT	0	0	1	0	0	0			About once or twice a month	About once or twice a week	About once or twice a week	About once or twice a week	Every day or almost every day	About once or twice a month	About once or twice a week		In some lessons	In some lessons	In most lessons	In some lessons	Never	Never	Never	In some lessons	In some lessons	In most lessons	In some lessons	Never	In some lessons		Never Once a year or less	1-3 times a month	1-3 times a month	Never Once a year or less	Never Once a year or less	2-4 times a year	2-4 times a year		Yes	Yes	Yes	Yes
		Male	34	Bachelor’s degree	a) Permanent employment	a) 1-10 years	Science Technical /Vocational skills	0	1	0	0	0	1			About once or twice a week	About once or twice a week	About once or twice a month	About once or twice a year	About once or twice a year	Never or almost never	Never or almost never		In every or almost every lesson	Never	In some lessons	In every or almost every lesson	In some lessons	Never	In some lessons	In some lessons	In every or almost every lesson	In every or almost every lesson	In every or almost every lesson	In some lessons	In some lessons		1-3 times a month	1-3 times a month	Once a week or more	2-4 times a year	2-4 times a year	Once a week or more	5-10 times a year		No	No	Yes	No
		Male	35	Bachelor’s degree	a) Permanent employment	a) 1-10 years	Technology	0	0	0	1	0	0			About once or twice a week	About once or twice a week	Every day or almost every day	About once or twice a week	About once or twice a week	About once or twice a week	About once or twice a week		In some lessons	Never	In some lessons	Never	Never	In some lessons	In some lessons	In some lessons	In every or almost every lesson	In some lessons	In some lessons	In some lessons	In some lessons		5-10 times a year	1-3 times a month	1-3 times a month	1-3 times a month	5-10 times a year	1-3 times a month	Once a week or more		Yes	Yes	Yes	Yes
		Female	27	Diploma	b) Short term contract (e.g. NABCO, Youth Employment, National Service etc.)	a) 1-10 years	ICT	0	0	1	0	0	0			Never or almost never	Never or almost never	About once or twice a year	About once or twice a month	Every day or almost every day	About once or twice a week	About once or twice a year		In some lessons	In some lessons	In every or almost every lesson	In every or almost every lesson	In some lessons	In every or almost every lesson	In most lessons	In some lessons	In some lessons	In every or almost every lesson	In most lessons	In most lessons	In some lessons		5-10 times a year	1-3 times a month	5-10 times a year	Once a week or more	Once a week or more	Once a week or more	1-3 times a month		Yes	No	Yes	Yes
		Male	25	Other (please specify)	b) Short term contract (e.g. NABCO, Youth Employment, National Service etc.)	a) 1-10 years	Technology	0	0	0	1	0	0			Every day or almost every day	About once or twice a week	About once or twice a month	About once or twice a week	About once or twice a week	About once or twice a year	Every day or almost every day		In most lessons	In most lessons	In some lessons	In some lessons	In most lessons	Never	Never	In most lessons	In most lessons	In most lessons	In most lessons	Never	In some lessons		1-3 times a month	1-3 times a month	Once a week or more	Once a week or more	Once a week or more	Once a week or more	1-3 times a month		Yes	Yes	Yes	Yes
		Male	40	Masters’ degree	a) Permanent employment	a) 1-10 years	Engineering	0	0	0	0	1	0			About once or twice a week	About once or twice a week	About once or twice a month	About once or twice a week	About once or twice a month	About once or twice a week	About once or twice a week		In some lessons	In every or almost every lesson	In some lessons	In some lessons	In some lessons	Never	Never	In some lessons	In some lessons	In some lessons	In some lessons	Never	Never		2-4 times a year	1-3 times a month	5-10 times a year	5-10 times a year	Never Once a year or less	1-3 times a month	1-3 times a month		Yes	No	Yes	Yes
		Male	33	Masters’ degree	a) Permanent employment	a) 1-10 years	ICT	0	0	1	0	0	0			About once or twice a week	About once or twice a week	Every day or almost every day	About once or twice a year	About once or twice a week	About once or twice a week	Every day or almost every day		In some lessons	In some lessons	In some lessons	In some lessons	In every or almost every lesson	Never	In some lessons	In every or almost every lesson	In every or almost every lesson	In every or almost every lesson	In every or almost every lesson	In every or almost every lesson	In every or almost every lesson		1-3 times a month	Once a week or more	Once a week or more	Once a week or more	2-4 times a year	Once a week or more	Once a week or more		No	Yes	Yes	No
		Male	30	Bachelor’s degree	a) Permanent employment	a) 1-10 years	Science	0	1	0	0	0	0			Never or almost never	Never or almost never	Never or almost never	About once or twice a year	About once or twice a year	Never or almost never	Never or almost never		Never	Never	Never	Never	Never	In some lessons	In some lessons	In some lessons	In some lessons	In some lessons	In some lessons	In some lessons	In some lessons		2-4 times a year	2-4 times a year	Never Once a year or less	Never Once a year or less	Never Once a year or less	Never Once a year or less	2-4 times a year		Yes	No	No	No
		Female	32	Bachelor’s degree	b) Short term contract (e.g. NABCO, Youth Employment, National Service etc.)	a) 1-10 years	Technical /Vocational skills	0	0	0	0	0	1			About once or twice a year	About once or twice a year	About once or twice a year	About once or twice a year	About once or twice a year	About once or twice a year	About once or twice a year		In some lessons	In some lessons	In some lessons	Never	Never	Never		In some lessons	In some lessons	Never	In some lessons	Never	In some lessons		2-4 times a year	2-4 times a year	2-4 times a year	Never Once a year or less	2-4 times a year	2-4 times a year	Never Once a year or less		Yes	No	No	No
		Male	39	Diploma	a) Permanent employment	a) 1-10 years	Science	0	1	0	0	0	0			Never or almost never	Never or almost never	Never or almost never	Never or almost never	Never or almost never	Never or almost never	Never or almost never		Never	Never	In some lessons	Never	Never	Never	Never	Never	In some lessons	Never	Never	Never	Never		Never Once a year or less	2-4 times a year	2-4 times a year	2-4 times a year	2-4 times a year	2-4 times a year	2-4 times a year		Yes	Yes	Yes	Yes
		Female	41	Bachelor’s degree	a) Permanent employment	b) 11-20 years	Technical /Vocational skills	0	0	0	0	0	1			About once or twice a week	About once or twice a week	About once or twice a week	About once or twice a month	About once or twice a month	About once or twice a year	About once or twice a month		In some lessons	In some lessons	In every or almost every lesson	In every or almost every lesson	Never	Never	In some lessons	In some lessons	In some lessons	In every or almost every lesson	In every or almost every lesson	In some lessons	In some lessons		Once a week or more	1-3 times a month	1-3 times a month	1-3 times a month	5-10 times a year	Once a week or more	1-3 times a month		No	No	No	Yes
		Male	32	Bachelor’s degree	b) Short term contract (e.g. NABCO, Youth Employment, National Service etc.)	a) 1-10 years	ICT	0	0	1	0	0	0			About once or twice a week	About once or twice a year	About once or twice a month	About once or twice a year	About once or twice a month	About once or twice a month	Every day or almost every day		In every or almost every lesson	In every or almost every lesson	In some lessons	In some lessons	In every or almost every lesson	In some lessons	In some lessons	In every or almost every lesson	In every or almost every lesson	In some lessons	In some lessons	In some lessons	In most lessons		5-10 times a year	2-4 times a year	1-3 times a month	1-3 times a month	2-4 times a year	1-3 times a month	5-10 times a year		Yes	Yes	No	Yes
		Female	30	Masters’ degree	a) Permanent employment	b) 11-20 years	Mathematics ICT	1	0	1	0	0	0			About once or twice a month	About once or twice a month	About once or twice a month	About once or twice a month	About once or twice a month	About once or twice a month	About once or twice a week		In every or almost every lesson	Never	Never	In some lessons	In some lessons	In some lessons	In some lessons	In every or almost every lesson		In every or almost every lesson	In every or almost every lesson	In every or almost every lesson	In every or almost every lesson		1-3 times a month		5-10 times a year	1-3 times a month		5-10 times a year	Once a week or more		Yes	Yes	Yes	Yes
		Female	30	Bachelor’s degree	b) Short term contract (e.g. NABCO, Youth Employment, National Service etc.)	a) 1-10 years	ICT Technology	0	0	1	1	0	0			About once or twice a month	About once or twice a year	About once or twice a month	About once or twice a week	About once or twice a year	About once or twice a month	About once or twice a week		In some lessons	In most lessons	In some lessons	In every or almost every lesson	Never	Never	Never	In every or almost every lesson	Never	In some lessons	In some lessons	Never	Never		5-10 times a year	2-4 times a year	1-3 times a month	1-3 times a month	2-4 times a year	Once a week or more	5-10 times a year		Yes	No	Yes	No
		Male	34	Masters’ degree	a) Permanent employment	a) 1-10 years	ICT Technology	0	0	1	1	0	0			Every day or almost every day	About once or twice a week	About once or twice a week	Every day or almost every day	About once or twice a week	About once or twice a week	About once or twice a week		In some lessons	In some lessons	In some lessons	In most lessons	In some lessons	In some lessons	In some lessons	In most lessons	In most lessons	In most lessons	In most lessons	In some lessons	Never		Once a week or more	Once a week or more	Once a week or more	1-3 times a month	Once a week or more	Once a week or more	Once a week or more		Yes	Yes	Yes	Yes
		Male	39	Diploma	a) Permanent employment	a) 1-10 years	Science	0	1	0	0	0	0			Never or almost never	Never or almost never	Never or almost never	Never or almost never	Never or almost never	Never or almost never	Never or almost never		Never	Never	In some lessons	Never	Never	Never	Never	Never	In some lessons	Never	Never	Never	Never		Never Once a year or less	2-4 times a year	2-4 times a year	2-4 times a year	2-4 times a year	2-4 times a year	2-4 times a year		Yes	Yes	Yes	Yes
		Female	41	Bachelor’s degree	a) Permanent employment	b) 11-20 years	Technical /Vocational skills	0	0	0	0	0	1			About once or twice a week	About once or twice a week	About once or twice a week	About once or twice a month	About once or twice a month	About once or twice a year	About once or twice a month		In some lessons	In some lessons	In every or almost every lesson	In every or almost every lesson	Never	Never	In some lessons	In some lessons	In some lessons	In every or almost every lesson	In every or almost every lesson	In some lessons	In some lessons		Once a week or more	1-3 times a month	1-3 times a month	1-3 times a month	5-10 times a year	Once a week or more	1-3 times a month		No	No	No	Yes
		Male	32	Bachelor’s degree	b) Short term contract (e.g. NABCO, Youth Employment, National Service etc.)	a) 1-10 years	ICT	0	0	1	0	0	0			About once or twice a week	About once or twice a year	About once or twice a month	About once or twice a year	About once or twice a month	About once or twice a month	Every day or almost every day		In every or almost every lesson	In every or almost every lesson	In some lessons	In some lessons	In every or almost every lesson	In some lessons	In some lessons	In every or almost every lesson	In every or almost every lesson	In some lessons	In some lessons	In some lessons	In most lessons		5-10 times a year	2-4 times a year	1-3 times a month	1-3 times a month	2-4 times a year	1-3 times a month	5-10 times a year		Yes	Yes	No	Yes
		Female	30	Masters’ degree	a) Permanent employment	b) 11-20 years	Mathematics ICT	1	0	1	0	0	0			About once or twice a month	About once or twice a month	About once or twice a month	About once or twice a month	About once or twice a month	About once or twice a month	About once or twice a week		In every or almost every lesson	Never	Never	In some lessons	In some lessons	In some lessons	In some lessons	In every or almost every lesson		In every or almost every lesson	In every or almost every lesson	In every or almost every lesson	In every or almost every lesson		1-3 times a month		5-10 times a year	1-3 times a month		5-10 times a year	Once a week or more		Yes	Yes	Yes	Yes
		Female	30	Masters’ degree	a) Permanent employment	b) 11-20 years	Mathematics ICT	1	0	1	0	0	0			About once or twice a month	About once or twice a month	About once or twice a month	About once or twice a month	About once or twice a month	About once or twice a month	About once or twice a week		In every or almost every lesson	Never	Never	In some lessons	In some lessons	In some lessons	In some lessons	In every or almost every lesson		In every or almost every lesson	In every or almost every lesson	In every or almost every lesson	In every or almost every lesson		1-3 times a month		5-10 times a year	1-3 times a month		5-10 times a year	Once a week or more		Yes	Yes	Yes	Yes
		Female	30	Bachelor’s degree	b) Short term contract (e.g. NABCO, Youth Employment, National Service etc.)	a) 1-10 years	ICT Technology	0	0	1	1	0	0			About once or twice a month	About once or twice a year	About once or twice a month	About once or twice a week	About once or twice a year	About once or twice a month	About once or twice a week		In some lessons	In most lessons	In some lessons	In every or almost every lesson	Never	Never	Never	In every or almost every lesson	Never	In some lessons	In some lessons	Never	Never		5-10 times a year	2-4 times a year	1-3 times a month	1-3 times a month	2-4 times a year	Once a week or more	5-10 times a year		Yes	No	Yes	No
		Female	30	Bachelor’s degree	b) Short term contract (e.g. NABCO, Youth Employment, National Service etc.)	a) 1-10 years	ICT Technology	0	0	1	1	0	0			About once or twice a month	About once or twice a year	About once or twice a month	About once or twice a week	About once or twice a year	About once or twice a month	About once or twice a week		In some lessons	In most lessons	In some lessons	In every or almost every lesson	Never	Never	Never	In every or almost every lesson	Never	In some lessons	In some lessons	Never	Never		5-10 times a year	2-4 times a year	1-3 times a month	1-3 times a month	2-4 times a year	Once a week or more	5-10 times a year		Yes	No	Yes	No
		Male	34	Bachelor’s degree	a) Permanent employment	a) 1-10 years	ICT Technical /Vocational skills	0	0	1	0	0	1			About once or twice a month	About once or twice a year	Every day or almost every day	About once or twice a week	About once or twice a week	About once or twice a week	About once or twice a week		In every or almost every lesson	In some lessons	In some lessons	In some lessons	In every or almost every lesson	In every or almost every lesson	Never	In some lessons	In some lessons	In some lessons	In most lessons	In some lessons	Never		1-3 times a month	1-3 times a month	1-3 times a month	Once a week or more	1-3 times a month	1-3 times a month	Once a week or more		Yes	Yes	No	No
		Male	34	Bachelor’s degree	a) Permanent employment	a) 1-10 years	ICT Technical /Vocational skills	0	0	1	0	0	1			About once or twice a month	About once or twice a year	Every day or almost every day	About once or twice a week	About once or twice a week	About once or twice a week	About once or twice a week		In every or almost every lesson	In some lessons	In some lessons	In some lessons	In every or almost every lesson	In every or almost every lesson	Never	In some lessons	In some lessons	In some lessons	In most lessons	In some lessons	Never		1-3 times a month	1-3 times a month	1-3 times a month	Once a week or more	1-3 times a month	1-3 times a month	Once a week or more		Yes	Yes	No	No
		Male	45	Masters’ degree	a) Permanent employment	b) 11-20 years	Mathematics	1	0	0	0	0	0			About once or twice a week	About once or twice a month	About once or twice a year	About once or twice a month	About once or twice a month	Every day or almost every day	About once or twice a year		In some lessons	Never	In some lessons	In some lessons	Never	Never	In some lessons	In some lessons	In some lessons	Never	In most lessons	In some lessons	In most lessons		Once a week or more	Once a week or more	1-3 times a month	Once a week or more	Once a week or more	Once a week or more	Once a week or more		Yes	Yes	No	No
		Male	45	Masters’ degree	a) Permanent employment	b) 11-20 years	Mathematics	1	0	0	0	0	0			About once or twice a week	About once or twice a month	About once or twice a year	About once or twice a month	About once or twice a month	Every day or almost every day	About once or twice a year		In some lessons	Never	In some lessons	In some lessons	Never	Never	In some lessons	In some lessons	In some lessons	Never	In most lessons	In some lessons	In most lessons		Once a week or more	Once a week or more	1-3 times a month	Once a week or more	Once a week or more	Once a week or more	Once a week or more		Yes	Yes	No	No
		Male	45	Diploma	b) Short term contract (e.g. NABCO, Youth Employment, National Service etc.)	a) 1-10 years	Technology Technical /Vocational skills	0	0	0	1	0	1			Every day or almost every day	About once or twice a week	Every day or almost every day	About once or twice a week	Every day or almost every day	Every day or almost every day	Every day or almost every day		In some lessons	In some lessons	In some lessons	In every or almost every lesson	In some lessons	Never	Never	In some lessons	In some lessons	In some lessons	In some lessons	Never	Never		Once a week or more	Once a week or more	1-3 times a month	Once a week or more	Once a week or more	Once a week or more	1-3 times a month		Yes	No	Yes	No
		Male	45	Diploma	b) Short term contract (e.g. NABCO, Youth Employment, National Service etc.)	a) 1-10 years	Technology Technical /Vocational skills	0	0	0	1	0	1			Every day or almost every day	About once or twice a week	Every day or almost every day	About once or twice a week	Every day or almost every day	Every day or almost every day	Every day or almost every day		In some lessons	In some lessons	In some lessons	In every or almost every lesson	In some lessons	Never	Never	In some lessons	In some lessons	In some lessons	In some lessons	Never	Never		Once a week or more	Once a week or more	1-3 times a month	Once a week or more	Once a week or more	Once a week or more	1-3 times a month		Yes	No	Yes	No
		Male	33	Masters’ degree	a) Permanent employment	b) 11-20 years	Science Engineering	0	1	0	0	1	0			About once or twice a month	About once or twice a month	About once or twice a year	About once or twice a year	About once or twice a month	About once or twice a week	About once or twice a month		In every or almost every lesson	In most lessons	In some lessons	In some lessons	In some lessons	Never	In some lessons	In some lessons	In every or almost every lesson	In some lessons	In some lessons	In some lessons	In some lessons		Once a week or more	Once a week or more	Once a week or more	Once a week or more	1-3 times a month	5-10 times a year	5-10 times a year		Yes	No	Yes	Yes
		Male	33	Masters’ degree	a) Permanent employment	b) 11-20 years	Science Engineering	0	1	0	0	1	0			About once or twice a month	About once or twice a month	About once or twice a year	About once or twice a year	About once or twice a month	About once or twice a week	About once or twice a month		In every or almost every lesson	In most lessons	In some lessons	In some lessons	In some lessons	Never	In some lessons	In some lessons	In every or almost every lesson	In some lessons	In some lessons	In some lessons	In some lessons		Once a week or more	Once a week or more	Once a week or more	Once a week or more	1-3 times a month	5-10 times a year	5-10 times a year		Yes	No	Yes	Yes
		Female	25	Bachelor’s degree	b) Short term contract (e.g. NABCO, Youth Employment, National Service etc.)	a) 1-10 years	Mathematics	1	0	0	0	0	0			About once or twice a week	About once or twice a week	About once or twice a week	About once or twice a week	About once or twice a week	About once or twice a week	About once or twice a week		In some lessons	In some lessons	In some lessons	In some lessons	In some lessons	In some lessons	In some lessons	In some lessons	In some lessons	In some lessons	In some lessons	In some lessons	In some lessons		Once a week or more	Once a week or more	Once a week or more	Once a week or more	2-4 times a year	Once a week or more	Once a week or more		Yes	No	No	Yes
		Female	25	Bachelor’s degree	b) Short term contract (e.g. NABCO, Youth Employment, National Service etc.)	a) 1-10 years	Mathematics	1	0	0	0	0	0			About once or twice a week	About once or twice a week	About once or twice a week	About once or twice a week	About once or twice a week	About once or twice a week	About once or twice a week		In some lessons	In some lessons	In some lessons	In some lessons	In some lessons	In some lessons	In some lessons	In some lessons	In some lessons	In some lessons	In some lessons	In some lessons	In some lessons		Once a week or more	Once a week or more	Once a week or more	Once a week or more	2-4 times a year	Once a week or more	Once a week or more		Yes	No	No	Yes
		Female	29	Bachelor’s degree	a) Permanent employment	a) 1-10 years	ICT	0	0	1	0	0	0			About once or twice a week	About once or twice a month	About once or twice a week	About once or twice a week	About once or twice a year	About once or twice a month	About once or twice a year		In some lessons	In some lessons	Never	In some lessons	In some lessons	Never	In some lessons	In some lessons	In some lessons	In some lessons	In some lessons	Never	In some lessons		2-4 times a year	2-4 times a year	1-3 times a month	1-3 times a month	1-3 times a month	5-10 times a year	2-4 times a year		Yes	No	Yes	No
		Female	29	Bachelor’s degree	a) Permanent employment	a) 1-10 years	ICT	0	0	1	0	0	0			About once or twice a week	About once or twice a month	About once or twice a week	About once or twice a week	About once or twice a year	About once or twice a month	About once or twice a year		In some lessons	In some lessons	Never	In some lessons	In some lessons	Never	In some lessons	In some lessons	In some lessons	In some lessons	In some lessons	Never	In some lessons		2-4 times a year	2-4 times a year	1-3 times a month	1-3 times a month	1-3 times a month	5-10 times a year	2-4 times a year		Yes	No	Yes	No
		Female	33	Masters’ degree	a) Permanent employment	a) 1-10 years	Science Technical /Vocational skills	0	1	0	0	0	1			About once or twice a week	About once or twice a week	About once or twice a week	About once or twice a week	About once or twice a week	About once or twice a year	About once or twice a year		In some lessons	In some lessons	In some lessons	In most lessons	Never	In some lessons	Never	In some lessons	In some lessons	In most lessons	In most lessons	Never	In some lessons		Once a week or more	1-3 times a month	5-10 times a year	2-4 times a year	5-10 times a year	1-3 times a month	5-10 times a year		No	No	Yes	No
		Female	33	Masters’ degree	a) Permanent employment	a) 1-10 years	Science Technical /Vocational skills	0	1	0	0	0	1			About once or twice a week	About once or twice a week	About once or twice a week	About once or twice a week	About once or twice a week	About once or twice a year	About once or twice a year		In some lessons	In some lessons	In some lessons	In most lessons	Never	In some lessons	Never	In some lessons	In some lessons	In most lessons	In most lessons	Never	In some lessons		Once a week or more	1-3 times a month	5-10 times a year	2-4 times a year	5-10 times a year	1-3 times a month	5-10 times a year		No	No	Yes	No
		Male	47	Masters’ degree	a) Permanent employment	b) 11-20 years	ICT Engineering	0	0	1	0	1	0			About once or twice a week	About once or twice a week	About once or twice a week	Every day or almost every day	About once or twice a week	About once or twice a month	About once or twice a month		In some lessons	Never	In every or almost every lesson	In most lessons	Never	In some lessons	In some lessons	In some lessons	Never	In most lessons	In most lessons	Never	Never		Once a week or more	Once a week or more	Once a week or more	1-3 times a month	5-10 times a year	5-10 times a year	5-10 times a year		Yes	No	Yes	No
		Male	47	Masters’ degree	a) Permanent employment	b) 11-20 years	ICT Engineering	0	0	1	0	1	0			About once or twice a week	About once or twice a week	About once or twice a week	Every day or almost every day	About once or twice a week	About once or twice a month	About once or twice a month		In some lessons	Never	In every or almost every lesson	In most lessons	Never	In some lessons	In some lessons	In some lessons	Never	In most lessons	In most lessons	Never	Never		Once a week or more	Once a week or more	Once a week or more	1-3 times a month	5-10 times a year	5-10 times a year	5-10 times a year		Yes	No	Yes	No
		Female	36	Bachelor’s degree	a) Permanent employment	a) 1-10 years	ICT	0	0	1	0	0	0			About once or twice a week	About once or twice a week	About once or twice a week	About once or twice a week	About once or twice a week	About once or twice a month	Never or almost never		In some lessons	Never	Never	Never	Never	Never	Never	Never	Never	In some lessons	Never	In some lessons	Never		2-4 times a year	Once a week or more	Never Once a year or less	Once a week or more	Once a week or more	Once a week or more	Once a week or more		No	No	No	No
		Female	36	Bachelor’s degree	a) Permanent employment	a) 1-10 years	ICT	0	0	1	0	0	0			About once or twice a week	About once or twice a week	About once or twice a week	About once or twice a week	About once or twice a week	About once or twice a month	Never or almost never		In some lessons	Never	Never	Never	Never	Never	Never	Never	Never	In some lessons	Never	In some lessons	Never		2-4 times a year	Once a week or more	Never Once a year or less	Once a week or more	Once a week or more	Once a week or more	Once a week or more		No	No	No	No
		Male	47	Bachelor’s degree	a) Permanent employment	c) 21-30years	Science Technical /Vocational skills	0	1	0	0	0	1			About once or twice a year	About once or twice a week	About once or twice a year	About once or twice a month	About once or twice a year	About once or twice a year	About once or twice a month		In every or almost every lesson	In every or almost every lesson		In every or almost every lesson	In some lessons	In most lessons		In every or almost every lesson	In some lessons	In some lessons	In some lessons	Never	Never		Once a week or more	Once a week or more	Once a week or more	Once a week or more	Once a week or more	1-3 times a month	5-10 times a year		Yes	Yes	Yes	No
		Male	47	Bachelor’s degree	a) Permanent employment	c) 21-30years	Science Technical /Vocational skills	0	1	0	0	0	1			About once or twice a year	About once or twice a week	About once or twice a year	About once or twice a month	About once or twice a year	About once or twice a year	About once or twice a month		In every or almost every lesson	In every or almost every lesson		In every or almost every lesson	In some lessons	In most lessons		In every or almost every lesson	In some lessons	In some lessons	In some lessons	Never	Never		Once a week or more	Once a week or more	Once a week or more	Once a week or more	Once a week or more	1-3 times a month	5-10 times a year		Yes	Yes	Yes	No
		Male		Diploma	a) Permanent employment	a) 1-10 years	ICT	0	0	1	0	0	0			Every day or almost every day	Every day or almost every day	Every day or almost every day	Every day or almost every day	Every day or almost every day	Every day or almost every day	Every day or almost every day		In some lessons	In some lessons	In some lessons	In some lessons	In some lessons	In every or almost every lesson	In some lessons	Never	In some lessons	In some lessons	In some lessons	In some lessons	In some lessons		Never Once a year or less	Once a week or more	Once a week or more	Once a week or more	1-3 times a month	Once a week or more	Once a week or more		Yes	Yes	Yes	Yes
		Female	41	Bachelor’s degree	a) Permanent employment	a) 1-10 years										About once or twice a year	About once or twice a month	About once or twice a year	About once or twice a month	Never or almost never	Every day or almost every day	Never or almost never		Never	Never	In some lessons	In most lessons	Never	Never	Never	In every or almost every lesson	In some lessons	Never	Never	Never	Never		2-4 times a year	2-4 times a year	1-3 times a month	Once a week or more	5-10 times a year	1-3 times a month	Once a week or more		No	Yes	Yes	Yes
		Male	36	Masters’ degree	a) Permanent employment	b) 11-20 years	Science ICT	0	1	1	0	0	0			About once or twice a month	About once or twice a week	About once or twice a week	About once or twice a week	About once or twice a month	About once or twice a month	Every day or almost every day		In every or almost every lesson	In every or almost every lesson	In every or almost every lesson	In every or almost every lesson	In some lessons	In most lessons	In most lessons	In every or almost every lesson	In some lessons	In some lessons	In most lessons	In every or almost every lesson	In most lessons		1-3 times a month	Once a week or more	Once a week or more	1-3 times a month	1-3 times a month	Once a week or more	1-3 times a month		Yes	Yes	Yes	Yes
		Male	43	Masters’ degree	a) Permanent employment	a) 1-10 years	Technology Engineering	0	0	0	1	1	0			About once or twice a week	About once or twice a month	About once or twice a week	About once or twice a week	About once or twice a month	About once or twice a year	About once or twice a week		In most lessons	In every or almost every lesson	In most lessons	In most lessons	In every or almost every lesson	In most lessons	In every or almost every lesson	In every or almost every lesson	In every or almost every lesson	In some lessons	In some lessons	In some lessons	In some lessons		1-3 times a month	1-3 times a month	1-3 times a month	1-3 times a month	1-3 times a month	2-4 times a year	1-3 times a month		No	Yes	No	No
		Male	28	Bachelor’s degree	b) Short term contract (e.g. NABCO, Youth Employment, National Service etc.)	a) 1-10 years	Science Engineering	0	1	0	0	1	0			About once or twice a week	About once or twice a week	About once or twice a week	About once or twice a week	About once or twice a week	About once or twice a week	About once or twice a week		In every or almost every lesson	In most lessons	In most lessons	In most lessons	In every or almost every lesson	In every or almost every lesson	In most lessons	In most lessons	In most lessons	In every or almost every lesson	In most lessons	In most lessons	In every or almost every lesson		1-3 times a month	1-3 times a month	1-3 times a month	1-3 times a month	1-3 times a month	1-3 times a month	Once a week or more		No	Yes	Yes	No
		Male	48	Bachelor’s degree	a) Permanent employment	b) 11-20 years	Mathematics Technical /Vocational skills	1	0	0	0	0	1			About once or twice a week	About once or twice a year	About once or twice a year	About once or twice a month	About once or twice a week	About once or twice a year	About once or twice a year		In some lessons	In most lessons	In most lessons	In every or almost every lesson	In most lessons	In every or almost every lesson	In every or almost every lesson	In every or almost every lesson		In every or almost every lesson	In every or almost every lesson	In every or almost every lesson	In most lessons		1-3 times a month	1-3 times a month	Once a week or more	2-4 times a year	5-10 times a year	1-3 times a month	2-4 times a year		No	Yes	No	Yes
		Male	45	Bachelor’s degree	a) Permanent employment	a) 1-10 years	Technology Engineering	0	0	0	1	1	0			Every day or almost every day	Every day or almost every day	About once or twice a week	About once or twice a week	About once or twice a week	Every day or almost every day	Every day or almost every day		In every or almost every lesson	In every or almost every lesson	In most lessons	In every or almost every lesson	In most lessons	Never	Never	In some lessons	In some lessons	In every or almost every lesson	In every or almost every lesson	Never	Never		1-3 times a month	1-3 times a month	1-3 times a month	1-3 times a month	1-3 times a month	Once a week or more	Once a week or more		Yes	No	Yes	Yes
		Male	27	Bachelor’s degree	b) Short term contract (e.g. NABCO, Youth Employment, National Service etc.)	a) 1-10 years	Mathematics Science	1	1	0	0	0	0			Every day or almost every day	About once or twice a week	Every day or almost every day	About once or twice a week	About once or twice a week	Every day or almost every day	About once or twice a week		In every or almost every lesson	In every or almost every lesson	In some lessons	In some lessons	Never	Never	Never	In every or almost every lesson	In some lessons	In some lessons	In some lessons	Never	Never		1-3 times a month	1-3 times a month	1-3 times a month	1-3 times a month	1-3 times a month	Once a week or more	1-3 times a month		No	Yes	Yes	Yes
		Male	25	Other (please specify)	b) Short term contract (e.g. NABCO, Youth Employment, National Service etc.)	a) 1-10 years	Technology	0	0	0	1	0	0			Every day or almost every day	About once or twice a week	About once or twice a month	About once or twice a week	About once or twice a week	About once or twice a year	Every day or almost every day		In most lessons	In most lessons	In some lessons	In some lessons	In most lessons	Never	Never	In most lessons	In most lessons	In most lessons	In most lessons	Never	In some lessons		1-3 times a month	1-3 times a month	Once a week or more	Once a week or more	Once a week or more	Once a week or more	1-3 times a month		Yes	Yes	Yes	Yes
		Male	40	Masters’ degree	a) Permanent employment	a) 1-10 years	Engineering	0	0	0	0	1	0			About once or twice a week	About once or twice a week	About once or twice a month	About once or twice a week	About once or twice a month	About once or twice a week	About once or twice a week		In some lessons	In every or almost every lesson	In some lessons	In some lessons	In some lessons	Never	Never	In some lessons	In some lessons	In some lessons	In some lessons	Never	Never		2-4 times a year	1-3 times a month	5-10 times a year	5-10 times a year	Never Once a year or less	1-3 times a month	1-3 times a month		Yes	No	Yes	Yes
		Male	33	Masters’ degree	a) Permanent employment	a) 1-10 years	ICT	0	0	1	0	0	0			About once or twice a week	About once or twice a week	Every day or almost every day	About once or twice a year	About once or twice a week	About once or twice a week	Every day or almost every day		In some lessons	In some lessons	In some lessons	In some lessons	In every or almost every lesson	Never	In some lessons	In every or almost every lesson	In every or almost every lesson	In every or almost every lesson	In every or almost every lesson	In every or almost every lesson	In every or almost every lesson		1-3 times a month	Once a week or more	Once a week or more	Once a week or more	2-4 times a year	Once a week or more	Once a week or more		No	Yes	Yes	No
		Male	30	Bachelor’s degree	a) Permanent employment	a) 1-10 years	Science	0	1	0	0	0	0			Never or almost never	Never or almost never	Never or almost never	About once or twice a year	About once or twice a year	Never or almost never	Never or almost never		Never	Never	Never	Never	Never	In some lessons	In some lessons	In some lessons	In some lessons	In some lessons	In some lessons	In some lessons	In some lessons		2-4 times a year	2-4 times a year	Never Once a year or less	Never Once a year or less	Never Once a year or less	Never Once a year or less	2-4 times a year		Yes	No	No	No
		Female	32	Bachelor’s degree	b) Short term contract (e.g. NABCO, Youth Employment, National Service etc.)	a) 1-10 years	Technical /Vocational skills	0	0	0	0	0	1			About once or twice a year	About once or twice a year	About once or twice a year	About once or twice a year	About once or twice a year	About once or twice a year	About once or twice a year		In some lessons	In some lessons	In some lessons	Never	Never	Never		In some lessons	In some lessons	Never	In some lessons	Never	In some lessons		2-4 times a year	2-4 times a year	2-4 times a year	Never Once a year or less	2-4 times a year	2-4 times a year	Never Once a year or less		Yes	No	No	No
		Male	32	Bachelor’s degree	a) Permanent employment	a) 1-10 years	Mathematics	1	0	0	0	0	0			About once or twice a week	About once or twice a week	About once or twice a month	About once or twice a month	About once or twice a year	About once or twice a year	About once or twice a week		In some lessons	Never	In some lessons	In some lessons	Never	Never	In some lessons	In some lessons	In some lessons	In some lessons	In some lessons	Never	In some lessons		5-10 times a year	2-4 times a year	5-10 times a year	5-10 times a year	5-10 times a year	1-3 times a month	5-10 times a year		Yes	Yes	Yes	Yes
		Male	35	Bachelor’s degree	a) Permanent employment	a) 1-10 years	Science Technical /Vocational skills	0	1	0	0	0	1			About once or twice a week	About once or twice a week	Every day or almost every day	About once or twice a month	Every day or almost every day	About once or twice a year	About once or twice a week		In every or almost every lesson	In every or almost every lesson	In every or almost every lesson	In every or almost every lesson	In some lessons	In some lessons	In every or almost every lesson	In some lessons	In some lessons	In every or almost every lesson	In some lessons	In some lessons	In most lessons		1-3 times a month	Once a week or more	1-3 times a month	Once a week or more	Once a week or more	1-3 times a month	2-4 times a year		Yes	No	No	Yes
		Male	35	Bachelor’s degree	a) Permanent employment	a) 1-10 years	Technology	0	0	0	1	0	0			About once or twice a week	About once or twice a week	Every day or almost every day	About once or twice a week	About once or twice a week	About once or twice a week	About once or twice a week		In some lessons	Never	In some lessons	Never	Never	In some lessons	In some lessons	In some lessons	In every or almost every lesson	In some lessons	In some lessons	In some lessons	In some lessons		5-10 times a year	1-3 times a month	1-3 times a month	1-3 times a month	5-10 times a year	1-3 times a month	Once a week or more		Yes	Yes	Yes	Yes
		Female	27	Diploma	b) Short term contract (e.g. NABCO, Youth Employment, National Service etc.)	a) 1-10 years	ICT	0	0	1	0	0	0			Never or almost never	Never or almost never	About once or twice a year	About once or twice a month	Every day or almost every day	About once or twice a week	About once or twice a year		In some lessons	In some lessons	In every or almost every lesson	In every or almost every lesson	In some lessons	In every or almost every lesson	In most lessons	In some lessons	In some lessons	In every or almost every lesson	In most lessons	In most lessons	In some lessons		5-10 times a year	1-3 times a month	5-10 times a year	Once a week or more	Once a week or more	Once a week or more	1-3 times a month		Yes	No	Yes	Yes
		Male	25	Other (please specify)	b) Short term contract (e.g. NABCO, Youth Employment, National Service etc.)	a) 1-10 years	Technology	0	0	0	1	0	0			Every day or almost every day	About once or twice a week	About once or twice a month	About once or twice a week	About once or twice a week	About once or twice a year	Every day or almost every day		In most lessons	In most lessons	In some lessons	In some lessons	In most lessons	Never	Never	In most lessons	In most lessons	In most lessons	In most lessons	Never	In some lessons		1-3 times a month	1-3 times a month	Once a week or more	Once a week or more	Once a week or more	Once a week or more	1-3 times a month		Yes	Yes	Yes	Yes
		Male	40	Masters’ degree	a) Permanent employment	a) 1-10 years	Engineering	0	0	0	0	1	0			About once or twice a week	About once or twice a week	About once or twice a month	About once or twice a week	About once or twice a month	About once or twice a week	About once or twice a week		In some lessons	In every or almost every lesson	In some lessons	In some lessons	In some lessons	Never	Never	In some lessons	In some lessons	In some lessons	In some lessons	Never	Never		2-4 times a year	1-3 times a month	5-10 times a year	5-10 times a year	Never Once a year or less	1-3 times a month	1-3 times a month		Yes	No	Yes	Yes
		Male	33	Masters’ degree	a) Permanent employment	a) 1-10 years	ICT	0	0	1	0	0	0			About once or twice a week	About once or twice a week	Every day or almost every day	About once or twice a year	About once or twice a week	About once or twice a week	Every day or almost every day		In some lessons	In some lessons	In some lessons	In some lessons	In every or almost every lesson	Never	In some lessons	In every or almost every lesson	In every or almost every lesson	In every or almost every lesson	In every or almost every lesson	In every or almost every lesson	In every or almost every lesson		1-3 times a month	Once a week or more	Once a week or more	Once a week or more	2-4 times a year	Once a week or more	Once a week or more		No	Yes	Yes	No
		Male	30	Bachelor’s degree	a) Permanent employment	a) 1-10 years	Science	0	1	0	0	0	0			Never or almost never	Never or almost never	Never or almost never	About once or twice a year	About once or twice a year	Never or almost never	Never or almost never		Never	Never	Never	Never	Never	In some lessons	In some lessons	In some lessons	In some lessons	In some lessons	In some lessons	In some lessons	In some lessons		2-4 times a year	2-4 times a year	Never Once a year or less	Never Once a year or less	Never Once a year or less	Never Once a year or less	2-4 times a year		Yes	No	No	No
		Female	32	Bachelor’s degree	b) Short term contract (e.g. NABCO, Youth Employment, National Service etc.)	a) 1-10 years	Technical /Vocational skills	0	0	0	0	0	1			About once or twice a year	About once or twice a year	About once or twice a year	About once or twice a year	About once or twice a year	About once or twice a year	About once or twice a year		In some lessons	In some lessons	In some lessons	Never	Never	Never		In some lessons	In some lessons	Never	In some lessons	Never	In some lessons		2-4 times a year	2-4 times a year	2-4 times a year	Never Once a year or less	2-4 times a year	2-4 times a year	Never Once a year or less		Yes	No	No	No
		Male	32	Bachelor’s degree	a) Permanent employment	a) 1-10 years	Mathematics	1	0	0	0	0	0			About once or twice a week	About once or twice a week	About once or twice a month	About once or twice a month	About once or twice a year	About once or twice a year	About once or twice a week		In some lessons	Never	In some lessons	In some lessons	Never	Never	In some lessons	In some lessons	In some lessons	In some lessons	In some lessons	Never	In some lessons		5-10 times a year	2-4 times a year	5-10 times a year	5-10 times a year	5-10 times a year	1-3 times a month	5-10 times a year		Yes	Yes	Yes	Yes
		Male	35	Bachelor’s degree	a) Permanent employment	a) 1-10 years	Science Technical /Vocational skills	0	1	0	0	0	1			About once or twice a week	About once or twice a week	Every day or almost every day	About once or twice a month	Every day or almost every day	About once or twice a year	About once or twice a week		In every or almost every lesson	In every or almost every lesson	In every or almost every lesson	In every or almost every lesson	In some lessons	In some lessons	In every or almost every lesson	In some lessons	In some lessons	In every or almost every lesson	In some lessons	In some lessons	In most lessons		1-3 times a month	Once a week or more	1-3 times a month	Once a week or more	Once a week or more	1-3 times a month	2-4 times a year		Yes	No	No	Yes
		Male	34	Masters’ degree	a) Permanent employment	a) 1-10 years	ICT Technology	0	0	1	1	0	0			Every day or almost every day	About once or twice a week	About once or twice a week	Every day or almost every day	About once or twice a week	About once or twice a week	About once or twice a week		In some lessons	In some lessons	In some lessons	In most lessons	In some lessons	In some lessons	In some lessons	In most lessons	In most lessons	In most lessons	In most lessons	In some lessons	Never		Once a week or more	Once a week or more	Once a week or more	1-3 times a month	Once a week or more	Once a week or more	Once a week or more		Yes	Yes	Yes	Yes
		Male	39	Diploma	a) Permanent employment	a) 1-10 years	Science	0	1	0	0	0	0			Never or almost never	Never or almost never	Never or almost never	Never or almost never	Never or almost never	Never or almost never	Never or almost never		Never	Never	In some lessons	Never	Never	Never	Never	Never	In some lessons	Never	Never	Never	Never		Never Once a year or less	2-4 times a year	2-4 times a year	2-4 times a year	2-4 times a year	2-4 times a year	2-4 times a year		Yes	Yes	Yes	Yes
		Male	47	Masters’ degree	a) Permanent employment	b) 11-20 years	ICT Engineering	0	0	1	0	1	0			About once or twice a week	About once or twice a week	About once or twice a week	Every day or almost every day	About once or twice a week	About once or twice a month	About once or twice a month		In some lessons	Never	In every or almost every lesson	In most lessons	Never	In some lessons	In some lessons	In some lessons	Never	In most lessons	In most lessons	Never	Never		Once a week or more	Once a week or more	Once a week or more	1-3 times a month	5-10 times a year	5-10 times a year	5-10 times a year		Yes	No	Yes	No
		Female	36	Bachelor’s degree	a) Permanent employment	a) 1-10 years	ICT	0	0	1	0	0	0			About once or twice a week	About once or twice a week	About once or twice a week	About once or twice a week	About once or twice a week	About once or twice a month	Never or almost never		In some lessons	Never	Never	Never	Never	Never	Never	Never	Never	In some lessons	Never	In some lessons	Never		2-4 times a year	Once a week or more	Never Once a year or less	Once a week or more	Once a week or more	Once a week or more	Once a week or more		No	No	No	No
		Male	47	Bachelor’s degree	a) Permanent employment	c) 21-30years	Science Technical /Vocational skills	0	1	0	0	0	1			About once or twice a year	About once or twice a week	About once or twice a year	About once or twice a month	About once or twice a year	About once or twice a year	About once or twice a month		In every or almost every lesson	In every or almost every lesson		In every or almost every lesson	In some lessons	In most lessons		In every or almost every lesson	In some lessons	In some lessons	In some lessons	Never	Never		Once a week or more	Once a week or more	Once a week or more	Once a week or more	Once a week or more	1-3 times a month	5-10 times a year		Yes	Yes	Yes	No
		Male		Diploma	a) Permanent employment	a) 1-10 years	ICT	0	0	1	0	0	0			Every day or almost every day	Every day or almost every day	Every day or almost every day	Every day or almost every day	Every day or almost every day	Every day or almost every day	Every day or almost every day		In some lessons	In some lessons	In some lessons	In some lessons	In some lessons	In every or almost every lesson	In some lessons	Never	In some lessons	In some lessons	In some lessons	In some lessons	In some lessons		Never Once a year or less	Once a week or more	Once a week or more	Once a week or more	1-3 times a month	Once a week or more	Once a week or more		Yes	Yes	Yes	Yes
		Female	41	Bachelor’s degree	a) Permanent employment	a) 1-10 years										About once or twice a year	About once or twice a month	About once or twice a year	About once or twice a month	Never or almost never	Every day or almost every day	Never or almost never		Never	Never	In some lessons	In most lessons	Never	Never	Never	In every or almost every lesson	In some lessons	Never	Never	Never	Never		2-4 times a year	2-4 times a year	1-3 times a month	Once a week or more	5-10 times a year	1-3 times a month	Once a week or more		No	Yes	Yes	Yes
		Male	36	Masters’ degree	a) Permanent employment	b) 11-20 years	Science ICT	0	1	1	0	0	0			About once or twice a month	About once or twice a week	About once or twice a week	About once or twice a week	About once or twice a month	About once or twice a month	Every day or almost every day		In every or almost every lesson	In every or almost every lesson	In every or almost every lesson	In every or almost every lesson	In some lessons	In most lessons	In most lessons	In every or almost every lesson	In some lessons	In some lessons	In most lessons	In every or almost every lesson	In most lessons		1-3 times a month	Once a week or more	Once a week or more	1-3 times a month	1-3 times a month	Once a week or more	1-3 times a month		Yes	Yes	Yes	Yes
		Male	43	Masters’ degree	a) Permanent employment	a) 1-10 years	Technology Engineering	0	0	0	1	1	0			About once or twice a week	About once or twice a month	About once or twice a week	About once or twice a week	About once or twice a month	About once or twice a year	About once or twice a week		In most lessons	In every or almost every lesson	In most lessons	In most lessons	In every or almost every lesson	In most lessons	In every or almost every lesson	In every or almost every lesson	In every or almost every lesson	In some lessons	In some lessons	In some lessons	In some lessons		1-3 times a month	1-3 times a month	1-3 times a month	1-3 times a month	1-3 times a month	2-4 times a year	1-3 times a month		No	Yes	No	No
		Male	28	Bachelor’s degree	b) Short term contract (e.g. NABCO, Youth Employment, National Service etc.)	a) 1-10 years	Science Engineering	0	1	0	0	1	0			About once or twice a week	About once or twice a week	About once or twice a week	About once or twice a week	About once or twice a week	About once or twice a week	About once or twice a week		In every or almost every lesson	In most lessons	In most lessons	In most lessons	In every or almost every lesson	In every or almost every lesson	In most lessons	In most lessons	In most lessons	In every or almost every lesson	In most lessons	In most lessons	In every or almost every lesson		1-3 times a month	1-3 times a month	1-3 times a month	1-3 times a month	1-3 times a month	1-3 times a month	Once a week or more		No	Yes	Yes	No
		Male	48	Bachelor’s degree	a) Permanent employment	b) 11-20 years	Mathematics Technical /Vocational skills	1	0	0	0	0	1			About once or twice a week	About once or twice a year	About once or twice a year	About once or twice a month	About once or twice a week	About once or twice a year	About once or twice a year		In some lessons	In most lessons	In most lessons	In every or almost every lesson	In most lessons	In every or almost every lesson	In every or almost every lesson	In every or almost every lesson		In every or almost every lesson	In every or almost every lesson	In every or almost every lesson	In most lessons		1-3 times a month	1-3 times a month	Once a week or more	2-4 times a year	5-10 times a year	1-3 times a month	2-4 times a year		No	Yes	No	Yes
		Male	45	Bachelor’s degree	a) Permanent employment	a) 1-10 years	Technology Engineering	0	0	0	1	1	0			Every day or almost every day	Every day or almost every day	About once or twice a week	About once or twice a week	About once or twice a week	Every day or almost every day	Every day or almost every day		In every or almost every lesson	In every or almost every lesson	In most lessons	In every or almost every lesson	In most lessons	Never	Never	In some lessons	In some lessons	In every or almost every lesson	In every or almost every lesson	Never	Never		1-3 times a month	1-3 times a month	1-3 times a month	1-3 times a month	1-3 times a month	Once a week or more	Once a week or more		Yes	No	Yes	Yes
		Male	27	Bachelor’s degree	b) Short term contract (e.g. NABCO, Youth Employment, National Service etc.)	a) 1-10 years	Mathematics Science	1	1	0	0	0	0			Every day or almost every day	About once or twice a week	Every day or almost every day	About once or twice a week	About once or twice a week	Every day or almost every day	About once or twice a week		In every or almost every lesson	In every or almost every lesson	In some lessons	In some lessons	Never	Never	Never	In every or almost every lesson	In some lessons	In some lessons	In some lessons	Never	Never		1-3 times a month	1-3 times a month	1-3 times a month	1-3 times a month	1-3 times a month	Once a week or more	1-3 times a month		No	Yes	Yes	Yes
		Male	29	Bachelor’s degree	a) Permanent employment	a) 1-10 years	ICT	0	0	1	0	0	0			About once or twice a month	About once or twice a week	About once or twice a week	About once or twice a week	Every day or almost every day	About once or twice a month	About once or twice a week		In some lessons	In some lessons	In most lessons	In some lessons	Never	Never	Never	In some lessons	In some lessons	In most lessons	In some lessons	Never	In some lessons		Never Once a year or less	1-3 times a month	1-3 times a month	Never Once a year or less	Never Once a year or less	2-4 times a year	2-4 times a year		Yes	Yes	Yes	Yes
		Male	34	Bachelor’s degree	a) Permanent employment	a) 1-10 years	Science Technical /Vocational skills	0	1	0	0	0	1			About once or twice a week	About once or twice a week	About once or twice a month	About once or twice a year	About once or twice a year	Never or almost never	Never or almost never		In every or almost every lesson	Never	In some lessons	In every or almost every lesson	In some lessons	Never	In some lessons	In some lessons	In every or almost every lesson	In every or almost every lesson	In every or almost every lesson	In some lessons	In some lessons		1-3 times a month	1-3 times a month	Once a week or more	2-4 times a year	2-4 times a year	Once a week or more	5-10 times a year		No	No	Yes	No
		Male	35	Bachelor’s degree	a) Permanent employment	a) 1-10 years	Technology	0	0	0	1	0	0			About once or twice a week	About once or twice a week	Every day or almost every day	About once or twice a week	About once or twice a week	About once or twice a week	About once or twice a week		In some lessons	Never	In some lessons	Never	Never	In some lessons	In some lessons	In some lessons	In every or almost every lesson	In some lessons	In some lessons	In some lessons	In some lessons		5-10 times a year	1-3 times a month	1-3 times a month	1-3 times a month	5-10 times a year	1-3 times a month	Once a week or more		Yes	Yes	Yes	Yes
		Female	27	Diploma	b) Short term contract (e.g. NABCO, Youth Employment, National Service etc.)	a) 1-10 years	ICT	0	0	1	0	0	0			Never or almost never	Never or almost never	About once or twice a year	About once or twice a month	Every day or almost every day	About once or twice a week	About once or twice a year		In some lessons	In some lessons	In every or almost every lesson	In every or almost every lesson	In some lessons	In every or almost every lesson	In most lessons	In some lessons	In some lessons	In every or almost every lesson	In most lessons	In most lessons	In some lessons		5-10 times a year	1-3 times a month	5-10 times a year	Once a week or more	Once a week or more	Once a week or more	1-3 times a month		Yes	No	Yes	Yes
		Male	25	Other (please specify)	b) Short term contract (e.g. NABCO, Youth Employment, National Service etc.)	a) 1-10 years	Technology	0	0	0	1	0	0			Every day or almost every day	About once or twice a week	About once or twice a month	About once or twice a week	About once or twice a week	About once or twice a year	Every day or almost every day		In most lessons	In most lessons	In some lessons	In some lessons	In most lessons	Never	Never	In most lessons	In most lessons	In most lessons	In most lessons	Never	In some lessons		1-3 times a month	1-3 times a month	Once a week or more	Once a week or more	Once a week or more	Once a week or more	1-3 times a month		Yes	Yes	Yes	Yes
		Male	40	Masters’ degree	a) Permanent employment	a) 1-10 years	Engineering	0	0	0	0	1	0			About once or twice a week	About once or twice a week	About once or twice a month	About once or twice a week	About once or twice a month	About once or twice a week	About once or twice a week		In some lessons	In every or almost every lesson	In some lessons	In some lessons	In some lessons	Never	Never	In some lessons	In some lessons	In some lessons	In some lessons	Never	Never		2-4 times a year	1-3 times a month	5-10 times a year	5-10 times a year	Never Once a year or less	1-3 times a month	1-3 times a month		Yes	No	Yes	Yes
		Male	33	Masters’ degree	a) Permanent employment	a) 1-10 years	ICT	0	0	1	0	0	0			About once or twice a week	About once or twice a week	Every day or almost every day	About once or twice a year	About once or twice a week	About once or twice a week	Every day or almost every day		In some lessons	In some lessons	In some lessons	In some lessons	In every or almost every lesson	Never	In some lessons	In every or almost every lesson	In every or almost every lesson	In every or almost every lesson	In every or almost every lesson	In every or almost every lesson	In every or almost every lesson		1-3 times a month	Once a week or more	Once a week or more	Once a week or more	2-4 times a year	Once a week or more	Once a week or more		No	Yes	Yes	No
		Male	30	Bachelor’s degree	a) Permanent employment	a) 1-10 years	Science	0	1	0	0	0	0			Never or almost never	Never or almost never	Never or almost never	About once or twice a year	About once or twice a year	Never or almost never	Never or almost never		Never	Never	Never	Never	Never	In some lessons	In some lessons	In some lessons	In some lessons	In some lessons	In some lessons	In some lessons	In some lessons		2-4 times a year	2-4 times a year	Never Once a year or less	Never Once a year or less	Never Once a year or less	Never Once a year or less	2-4 times a year		Yes	No	No	No
		Female	32	Bachelor’s degree	b) Short term contract (e.g. NABCO, Youth Employment, National Service etc.)	a) 1-10 years	Technical /Vocational skills	0	0	0	0	0	1			About once or twice a year	About once or twice a year	About once or twice a year	About once or twice a year	About once or twice a year	About once or twice a year	About once or twice a year		In some lessons	In some lessons	In some lessons	Never	Never	Never		In some lessons	In some lessons	Never	In some lessons	Never	In some lessons		2-4 times a year	2-4 times a year	2-4 times a year	Never Once a year or less	2-4 times a year	2-4 times a year	Never Once a year or less		Yes	No	No	No
		Male	32	Bachelor’s degree	a) Permanent employment	a) 1-10 years	Mathematics	1	0	0	0	0	0			About once or twice a week	About once or twice a week	About once or twice a month	About once or twice a month	About once or twice a year	About once or twice a year	About once or twice a week		In some lessons	Never	In some lessons	In some lessons	Never	Never	In some lessons	In some lessons	In some lessons	In some lessons	In some lessons	Never	In some lessons		5-10 times a year	2-4 times a year	5-10 times a year	5-10 times a year	5-10 times a year	1-3 times a month	5-10 times a year		Yes	Yes	Yes	Yes
		Male	35	Bachelor’s degree	a) Permanent employment	a) 1-10 years	Science Technical /Vocational skills	0	1	0	0	0	1			About once or twice a week	About once or twice a week	Every day or almost every day	About once or twice a month	Every day or almost every day	About once or twice a year	About once or twice a week		In every or almost every lesson	In every or almost every lesson	In every or almost every lesson	In every or almost every lesson	In some lessons	In some lessons	In every or almost every lesson	In some lessons	In some lessons	In every or almost every lesson	In some lessons	In some lessons	In most lessons		1-3 times a month	Once a week or more	1-3 times a month	Once a week or more	Once a week or more	1-3 times a month	2-4 times a year		Yes	No	No	Yes
		Male	34	Masters’ degree	a) Permanent employment	a) 1-10 years	ICT Technology	0	0	1	1	0	0			Every day or almost every day	About once or twice a week	About once or twice a week	Every day or almost every day	About once or twice a week	About once or twice a week	About once or twice a week		In some lessons	In some lessons	In some lessons	In most lessons	In some lessons	In some lessons	In some lessons	In most lessons	In most lessons	In most lessons	In most lessons	In some lessons	Never		Once a week or more	Once a week or more	Once a week or more	1-3 times a month	Once a week or more	Once a week or more	Once a week or more		Yes	Yes	Yes	Yes
		Male	39	Diploma	a) Permanent employment	a) 1-10 years	Science	0	1	0	0	0	0			Never or almost never	Never or almost never	Never or almost never	Never or almost never	Never or almost never	Never or almost never	Never or almost never		Never	Never	In some lessons	Never	Never	Never	Never	Never	In some lessons	Never	Never	Never	Never		Never Once a year or less	2-4 times a year	2-4 times a year	2-4 times a year	2-4 times a year	2-4 times a year	2-4 times a year		Yes	Yes	Yes	Yes
		Female	41	Bachelor’s degree	a) Permanent employment	b) 11-20 years	Technical /Vocational skills	0	0	0	0	0	1			About once or twice a week	About once or twice a week	About once or twice a week	About once or twice a month	About once or twice a month	About once or twice a year	About once or twice a month		In some lessons	In some lessons	In every or almost every lesson	In every or almost every lesson	Never	Never	In some lessons	In some lessons	In some lessons	In every or almost every lesson	In every or almost every lesson	In some lessons	In some lessons		Once a week or more	1-3 times a month	1-3 times a month	1-3 times a month	5-10 times a year	Once a week or more	1-3 times a month		No	No	No	Yes
		Male	32	Bachelor’s degree	b) Short term contract (e.g. NABCO, Youth Employment, National Service etc.)	a) 1-10 years	ICT	0	0	1	0	0	0			About once or twice a week	About once or twice a year	About once or twice a month	About once or twice a year	About once or twice a month	About once or twice a month	Every day or almost every day		In every or almost every lesson	In every or almost every lesson	In some lessons	In some lessons	In every or almost every lesson	In some lessons	In some lessons	In every or almost every lesson	In every or almost every lesson	In some lessons	In some lessons	In some lessons	In most lessons		5-10 times a year	2-4 times a year	1-3 times a month	1-3 times a month	2-4 times a year	1-3 times a month	5-10 times a year		Yes	Yes	No	Yes
		Female	30	Masters’ degree	a) Permanent employment	b) 11-20 years	Mathematics ICT	1	0	1	0	0	0			About once or twice a month	About once or twice a month	About once or twice a month	About once or twice a month	About once or twice a month	About once or twice a month	About once or twice a week		In every or almost every lesson	Never	Never	In some lessons	In some lessons	In some lessons	In some lessons	In every or almost every lesson		In every or almost every lesson	In every or almost every lesson	In every or almost every lesson	In every or almost every lesson		1-3 times a month		5-10 times a year	1-3 times a month		5-10 times a year	Once a week or more		Yes	Yes	Yes	Yes
		Female	30	Bachelor’s degree	b) Short term contract (e.g. NABCO, Youth Employment, National Service etc.)	a) 1-10 years	ICT Technology	0	0	1	1	0	0			About once or twice a month	About once or twice a year	About once or twice a month	About once or twice a week	About once or twice a year	About once or twice a month	About once or twice a week		In some lessons	In most lessons	In some lessons	In every or almost every lesson	Never	Never	Never	In every or almost every lesson	Never	In some lessons	In some lessons	Never	Never		5-10 times a year	2-4 times a year	1-3 times a month	1-3 times a month	2-4 times a year	Once a week or more	5-10 times a year		Yes	No	Yes	No
		Male	34	Bachelor’s degree	a) Permanent employment	a) 1-10 years	ICT Technical /Vocational skills	0	0	1	0	0	1			About once or twice a month	About once or twice a year	Every day or almost every day	About once or twice a week	About once or twice a week	About once or twice a week	About once or twice a week		In every or almost every lesson	In some lessons	In some lessons	In some lessons	In every or almost every lesson	In every or almost every lesson	Never	In some lessons	In some lessons	In some lessons	In most lessons	In some lessons	Never		1-3 times a month	1-3 times a month	1-3 times a month	Once a week or more	1-3 times a month	1-3 times a month	Once a week or more		Yes	Yes	No	No
		Male	45	Masters’ degree	a) Permanent employment	b) 11-20 years	Mathematics	1	0	0	0	0	0			About once or twice a week	About once or twice a month	About once or twice a year	About once or twice a month	About once or twice a month	Every day or almost every day	About once or twice a year		In some lessons	Never	In some lessons	In some lessons	Never	Never	In some lessons	In some lessons	In some lessons	Never	In most lessons	In some lessons	In most lessons		Once a week or more	Once a week or more	1-3 times a month	Once a week or more	Once a week or more	Once a week or more	Once a week or more		Yes	Yes	No	No
		Male	45	Bachelor’s degree	b) Short term contract (e.g. NABCO, Youth Employment, National Service etc.)	a) 1-10 years	Technology Technical /Vocational skills	0	0	0	1	0	1			Every day or almost every day	About once or twice a week	Every day or almost every day	About once or twice a week	Every day or almost every day	Every day or almost every day	Every day or almost every day		In some lessons	In some lessons	In some lessons	In every or almost every lesson	In some lessons	Never	Never	In some lessons	In some lessons	In some lessons	In some lessons	Never	Never		Once a week or more	Once a week or more	1-3 times a month	Once a week or more	Once a week or more	Once a week or more	1-3 times a month		Yes	No	Yes	No
		Male	35	Bachelor’s degree	a) Permanent employment	a) 1-10 years	Technology	0	0	0	1	0	0			About once or twice a week	About once or twice a week	Every day or almost every day	About once or twice a week	About once or twice a week	About once or twice a week	About once or twice a week		In some lessons	Never	In some lessons	Never	Never	In some lessons	In some lessons	In some lessons	In every or almost every lesson	In some lessons	In some lessons	In some lessons	In some lessons		5-10 times a year	1-3 times a month	1-3 times a month	1-3 times a month	5-10 times a year	1-3 times a month	Once a week or more		Yes	Yes	Yes	Yes
[truncated: 3 more columns]
