# Supplementary material for: The influence of digital professional development and professional learning communities in the relationship between school digital preparedness and digital instructional integration
Source: PLoS One. 2025 Jul 28;20(7):e0328883. doi: 10.1371/journal.pone.0328883 (PMC12303314; doi:10.1371/journal.pone.0328883)
Supplement: S1 File — (ZIP) [file pone.0328883.s001.zip › Data/Data on Headteacher.xlsx]

## Sheet: FOR HEADTEACHERS
Thank you for participating in this study. This questionnaire asks for information about school digital tools and supports for teachers. Your answers will be used for research purpose only and will be kept confidential.	1. The goal of the following set of questions is to gather information about the student-<digital device> ratio for students (Please enter a number for each response. Enter “0” (zero) if there are none.)	At your school, what is the total number of students in the <national modal grade for 15-year-olds>?	Approximately, how many desktop or laptop computers are available for these students for educational purposes?	Approximately, how many of these desktop or laptop computers are connected to the Internet?	Approximately, how many tablet devices (e.g. <iPad®>, <Galaxy Book®>, <Fire®>) or e-book readers (i.e. portable device for reading books on screen, e.g. <Amazon® KindleTM>, <Kobo>) are available for these students for educational purposes?	Approximately, how many interactive whiteboards are available in the school altogether?	Approximately, how many data projectors are available in the school altogether?	Approximately, how many desktop or laptop computers with internet connection are available for teachers in your school?	2. To what extent do you agree with the following statements about your school’s capacity to enhance learning and teaching using <digital devices>?	Teachers have the necessary technical and pedagogical skills to integrate <digital devices> in instruction.	Teachers have access to desktop or laptop computers for teaching or lesson planning	The school provides tablet devices (e.g. <iPad®>, <Galaxy Book®>, <Fire®>) for teaching and learning	An effective online learning support platform is available.	Teachers are provided with incentives to integrate <digital devices> in their teaching.	The school has sufficient qualified technical assistant staff.
		350	56	40	23	12	3	6		Agree	Strongly agree	Disagree	Agree	Agree	Strongly agree
		321	105	65	0	6	5	11		Strongly agree	Agree	Agree	Agree	Disagree	Agree
		75	10	0	0	1	1	0		Agree	Agree	Strongly disagree	Disagree	Agree	Agree
		300	75	5	0	4	2	1		Agree	Agree	Disagree	Agree	Agree	Agree
		156	100	5	0	3	2	2		Agree	Agree	Strongly disagree	Agree	Disagree	Agree
		340	86	0	0	2	4	0		Disagree	Agree	Strongly disagree	Disagree	Disagree	Agree
		215	35	0	0	1	3	0		Agree	Disagree	Strongly disagree	Disagree	Agree	Agree
		170	45	2	0	0	1	0		Agree	Strongly disagree	Strongly disagree	Agree	Agree	Agree
		152	28	0	0	0	3	0		Agree	Strongly disagree	Strongly disagree	Disagree	Agree	Agree
		215	50	3	0	0	3	0		Agree	Disagree	Strongly disagree	Agree	Agree	Strongly agree
		135	40	5	0	1	1	0		Agree	Agree	Strongly disagree	Agree	Agree	Strongly agree
